# Supplementary material for: Diverse community of rhizobia-diatom symbioses fixes nitrogen in the South Pacific gyre
Source: ISME Commun. 2025 Nov 12;5(1):ycaf207. doi: 10.1093/ismeco/ycaf207 (PMC12667272; doi:10.1093/ismeco/ycaf207)
Supplement: SupplDataFile1_LOD_MQR_ycaf207 [file suppldatafile1_lod_mqr_ycaf207.xlsx]

## Sheet: Enter_Data
											Replicate 1					Replicate 2					Replicate 3					Atom% N2 (%)					Atom% PN T=0 (%)
Sample #	Sample description	Rep1 NFR (nmol N L–1 d–1)	Rep2 NFR (nmol N L–1 d–1)	Rep3 NFR (nmol N L–1 d–1)	Average NFR	Stdev NFR	CV	LOD (nmol N L–1 d–1)	LOD (nmol N L–1 d–1)	LOQ (nmol N L–1 d–1)	Rep1 T (days)	Rep1 V (L)	Rep1 APN T=F (%)	Rep1 PN (nmol)	Rep1 [PN] (nmol L–1)	Rep2 T (days)	Rep2 V (L)	Rep2 APN T=F (%)	Rep2 PN (nmol)	Rep2 [PN] (nmol L–1)	Rep3 T (days)	Rep3 V (L)	Rep3 APN T=F (%)	Rep3 PN (nmol)	Rep3 [PN] (nmol L–1)	AN2 rep1	AN2 rep2	AN2 rep3	AN2 rep4	AN2 rep5	APN rep1	APN rep2	APN rep3	APN rep4	APN rep5	NOTES by authors
1	S1, 9m	-0.153298	-0.0451176	-0.0817116	-0.0933757	0.0550253	-0.589289	0.10204	#DIV/0!	0.550253	1.06	4.3	0.00370096	1558.2	362.372	1.047	4.35	0.00371074	1485.36	341.462	1.06	4.7	0.00370523	1534.13	326.411	0.04058	0.05251	0.04992			0.00371749	0.00371749	0.00371749
2	S1, 100m	0.091426	0.0330239	0.0899228	0.0714576	0.033293	0.465913	0.0956476	#DIV/0!	0.33293	1.06042	4.3	0.00371584	1648.33	383.332	1.06736	4.4	0.00370548	1498.81	340.639	1.06319	4.5	0.00370978	1520.02	337.781	0.06467	0.0526	0.03677			0.00370042	0.00370042	0.00370042
3	S2, 10m	-0.312344	-0.128523	-0.215665	-0.218844	0.0919516	-0.420169	0.0732821	#DIV/0!	0.919516	1.08194	4.3	0.0037397	1134	263.72	1.08819	4.3	0.0037799	1266.19	294.463	1.08403	4.65	0.00376345	1140.45	245.258	0.05299	0.05187	0.04501			0.00380273	0.00380273	0.00380273
4	S2, 22m	0.305495	0.580294	0.326378	0.404056	0.152984	0.378621	0.0810421	0.247931	1.52984	1.08542	4.3	0.0037543	1047.06	243.503	1.08056	4.3	0.0038077	877.859	204.153	1.08472	4.65	0.00373479	1504.15	323.473	0.04876	0.04106	0.04194			0.00369293	0.00369293	0.00369293
5	S2, 62m	0.390018	0.958963	0.559317	0.6361	0.29214	0.459268	0.0986945	0.347204	2.9214	1.09097	4.3	0.003747	1380.25	320.989	1.09653	4.3	0.003836	1274.41	296.374	1.09653	4.65	0.00376912	1218.96	262.142	0.04339	0.04361	0.03564			0.00369438	0.00369438	0.00369438
6	S2, 90m	0.332853	0.339052	0.578126	0.416677	0.139853	0.33564	0.13014	#DIV/0!	1.39853	1.05764	4.35	0.00372766	1670.69	384.068	1.05764	4.35	0.00372587	1605	368.966	1.05764	4.65	0.00376424	1591.31	342.218	0.04058	0.03664	0.04309			0.00369385	0.00369385	0.00369385
7	S2, 128m	-0.223793	-0.372747	-0.410193	-0.335578	0.0986026	-0.293829	0.105969	#DIV/0!	0.986026	1.05486	4.3	0.00371183	1284.26	298.665	1.04931	4.3	0.00369985	1213.77	282.272	1.05625	4.65	0.00369239	1327.89	285.568	0.04452	0.03565	0.0378			0.00374406	0.00374406	0.00374406
8	S2, 199m	-0.0110211	0.151196	0.126391	0.0888552	0.0873801	0.983398	0.03642	#DIV/0!	0.873801	1.05347	4.3	0.0037079	396.467	92.2017	1.05347	4.3	0.00376311	529.229	123.077	1.05903	4.65	0.0037598	551.12	118.52	0.04236	0.04262	0.04536			0.00371276	0.00371276	0.00371276			samples were spiked with caffeine standard
9	S3, 20m	0.616012	0.522232	0.320066	0.486103	0.151245	0.311137	0.057922	#DIV/0!	1.51245	1.04028	4.3	0.00382363	1018.86	236.943	1.0375	4.3	0.00382111	849.644	197.592	1.03958	4.45	0.0037751	1034.84	232.549	0.05196	0.05038	0.06101			0.00369309	0.00369309	0.00369309
10	S4, 16m	0.16548	0.141819	0.291286	0.199528	0.0803404	0.402652	0.0367846	#DIV/0!	0.803404	1.03333	4.3	0.00381382	981.504	228.257	1.03403	4.4	0.00381383	823.216	187.094	1.03264	4.5	0.00384727	1064.41	236.536	0.0859	0.08228	0.07845			0.00375228	0.00375228	0.00375228
11	S4, 22m	0.114091	0.328702	0.455448	0.299414	0.172553	0.576303	0.0369287	#DIV/0!	1.72553	1.03542	4.3	0.00373204	965.307	224.49	1.02917	4.3	0.00381682	712.501	165.698	1.04028	4.5	0.00385276	1006.3	223.623	0.08491	0.06615	0.08084			0.0036893	0.0036893	0.0036893
12	S4, 62m	0.312431	0.526931	0.125535	0.321632	0.200856	0.62449	0.0435484	#DIV/0!	2.00856	1.03681	4.25	0.00378522	908.233	213.702	1.03681	4.3	0.00383676	1148.1	266.999	1.03681	4.5	0.00372584	1166.31	259.18	0.0705	0.07837	0.08712			0.00368394	0.00368394	0.00368394
13	S4, 127m	0.676681	0.420193	0.195744	0.430873	0.240646	0.55851	0.0419885	0.235971	2.40646	1.00694	4.35	0.0039098	1018.97	234.245	1.00833	4.35	0.00383612	991.549	227.942	1.00694	4.65	0.00375583	1109.44	238.589	0.07818	0.08062	0.07959			0.00369313	0.00369313	0.00369313
14	S4, 177m	0.080662	0.191889	0.162544	0.145032	0.0576444	0.397461	0.0371438	0.0762016	0.576444	1.00972	4.3	0.00374604	887.739	206.451	1.01042	4.35	0.00380126	846.073	194.5	1.00972	4.65	0.00377294	988.788	212.643	0.07411	0.08697	0.07455			0.00371827	0.00371827	0.00371827
15	S4, 226m	0.000350779	0.0517428	0.0694653	0.0405196	0.0358981	0.885943	0.0233665	#DIV/0!	0.358981	1.01111	4.3	0.00371112	665.277	154.716	1.01111	4.3	0.00374508	494.485	114.997	1.01319	4.65	0.00376389	431.34	92.7613	0.0695	0.07867	0.07345			0.00371097	0.00371097	0.00371097			samples were spiked with caffeine standard
16	S5, 20m	0.569526	0.426503	0.532776	0.509602	0.0742743	0.14575	0.0423111	#DIV/0!	0.742743	1.06389	4.5	0.00387797	907.021	201.56	1.06389	4.3	0.00380273	1168.69	271.789	1.06042	4.6	0.00390653	879.781	191.257	0.06609	0.07098	0.07686			0.00369039	0.00369039	0.00369039
17	S6, 16m	0.171813	0.254173	0.120883	0.18229	0.0672602	0.368974	0.0393173	#DIV/0!	0.672602	1.025	4.25	0.00381385	823.062		1.02431	4.25	0.00383516	930.716	218.992	1.02361	4.6	0.00378437	909.66	197.752	0.07748	0.07807	0.06379			0.0037468	0.0037468	0.0037468
18	S6, 22m	0.256493	0.560305	0.516382	0.444393	0.164202	0.369496	0.0386473	#DIV/0!	1.64202	1.03472	4.3	0.00378699	837.817		1.02778	4.3	0.00386141	804.359	187.06	1.02986	4.65	0.00387544	880.298	189.311	0.07716	0.06037	0.0708			0.00368691	0.00368691	0.00368691
19	S6, 62m	0.191906	0.402506	0.185799	0.26007	0.123391	0.474452	0.0434337	#DIV/0!	1.23391	1.04306	4.3	0.00374629	899.639	209.218	1.03611	4.3	0.00381472	909.049	211.407	1.02917	4.55	0.00373989	1136.84	249.856	0.06902	0.07006	0.077			0.00368378	0.00368378	0.00368378
20	S6, 121m	0.24444	0.311047	0.776779	0.444089	0.290037	0.653106	0.0426166	0.327566	2.90037	1.07292	4.35	0.0037696	1050.59	241.515	1.07292	4.3	0.00376848	1105.72	257.143	1.07292	4.6	0.00394981	1048.34	227.9	0.08322	0.06937	0.07658			0.00368323	0.00368323	0.00368323
21	S6, 191m	0.0968097	0.166695	0.374827	0.212777	0.144624	0.679696	0.0376762	0.14489	1.44624	1.00556	4.4	0.00373907	694.369	157.811	1.00556	4.35	0.00375664	919.764	211.44	1.00556	4.55	0.00383555	879.06	193.2	0.06681	0.07497	0.07311			0.00370014	0.00370014	0.00370014
22	S6, 280m	-0.0546416	0.0202002	-0.0197006	-0.0180473	0.0374482	-2.075	0.0499576	#DIV/0!	0.374482	1.00278	4.3	0.00370966	1805.89	419.974	1.00208	4.3	0.00373267	299.643	69.6845	1.04792	4.65	0.00370696	711.635	153.04	0.05323	0.06069	0.07162			0.00371612	0.00371612	0.00371612
23	S7, 20m	0.687596	0.843171	0.826669	0.785812	0.0854568	0.10875	0.036101	0.155748	0.854568	1.02014	4.4	0.00392628	767.751	174.489	1.02014	4.4	0.00402133	803.335	182.576	1.01667	4.65	0.0040104	859.175	184.769	0.06343	0.07484	0.07498			0.00368611	0.00368611	0.00368611
24	S8, 12m	0.155592	0.275225	0.168757	0.199858	0.0656009	0.328237	0.0372355	#DIV/0!	0.656009	1.04167	4.4	0.00379326	892.025	202.733	1.04167	4.4	0.00384994	951.8	216.318	1.0375	4.5	0.00378987	1152.73	256.163	0.07641	0.09034	0.08378			0.00373516	0.00373516	0.00373516
25	S8, 21m	0.273543	0.406884	0.275294	0.318573	0.0764839	0.240083	0.0301131	#DIV/0!	0.764839	1.04861	4.4	0.00384582	800.139	181.85	1.04444	4.4	0.00381065	1042.18	236.858	1.04583	4.6	0.00382858	779.415	169.438	0.10568	0.07375	0.08822			0.00368494	0.00368494	0.00368494			samples were spiked with caffeine standard
26	S8, 62m	0.228539	0.174825	0.256941	0.220102	0.0417034	0.189474	0.0365606	0.0491859	0.417034	1.04514	4.4	0.00377591	878.398	199.636	1.04583	4.4	0.00375346	952.631	216.507	1.04444	4.5	0.0037736	1196.73	265.94	0.07971	0.08481	0.09153			0.00368495	0.00368495	0.00368495			samples were spiked with caffeine standard
27	S8, 127m	0.0891978	0.0674907	0.222707	0.126465	0.0840516	0.664623	0.0492216	#DIV/0!	0.840516	1.04653	4.4	0.00372744	1537.5	349.432	1.03681	4.4	0.00372605	1130.66	256.969	1.03889	4.65	0.00379159	886.894	190.73	0.07936	0.07282	0.07325			0.00370723	0.00370723	0.00370723
28	S8, 182m	0.0573065	0.113477	0.168681	0.113155	0.0556879	0.492139	0.0475061	#DIV/0!	0.556879	1.02083	4.4	0.00370453	1065.7	242.203	1.02014	4.4	0.00371424	1197.46	272.149	1.01806	4.65	0.0037396	988.949	212.677	0.07856	0.06903	0.06952			0.00368644	0.00368644	0.00368644			samples were spiked with caffeine standard
29	S8, 259m	-0.0120579	0.0351167	-0.0797922	-0.0189111	0.0577602	-3.0543	0.0216924	#DIV/0!	0.577602	1.03056	4.4	0.00370027	460.142	104.578	1.02986	4.4	0.00373052	454.153	103.217	1.02986	4.65	0.00366009	500.053	107.538	0.07085	0.0673	0.06673			0.00370824	0.00370824	0.00370824			samples were spiked with caffeine standard
30	S9, 21m	0.306024	0.384636	0.329226	0.339962	0.0403907	0.118809	0.0342942	#DIV/0!	0.403907	1.07083	4.4	0.00382179	640.994	145.68	1.06597	4.4	0.00383334	810.679	184.245	1.06389	4.65	0.00383848	762.445	163.967	0.06002	0.06582	0.07082			0.00369509	0.00369509	0.00369509
31	S10, 11m	0.12786	0.206152	0.228126	0.187379	0.0527029	0.281263	0.0467101	#DIV/0!	0.527029	1.04514	4.4	0.00375728	877.492	199.43	1.04306	4.45	0.00378428	1011.07	227.207	1.03889	4.6	0.00378145	1145.81	249.089	0.0604	0.07238	0.06904			0.0037193	0.0037193	0.0037193
32	S10, 27m	0.448562	0.523743	0.331153	0.434486	0.0970634	0.223398	0.0384682	0.158817	0.970634	1.04653	4.45	0.00381743	1257.18	282.512	1.04306	4.45	0.00389098	879.883	197.726	1.04653	4.6	0.00382038	852.272	185.277	0.08372	0.07844	0.07636			0.00368444	0.00368444	0.00368444
33	S10, 62m	0.241705	0.275102	0.769285	0.428697	0.29543	0.689134	0.0433175	#DIV/0!	2.9543	1.04583	4.45	0.0037722	969.274	217.814	1.04375	4.35	0.00376755	1158.69	266.366	1.04722	4.65	0.00391093	1252.65	269.387	0.07933	0.08081	0.07943			0.00368441	0.00368441	0.00368441
34	S10, 92m	0.151755	0.16131	0.25044	0.187835	0.0544272	0.289761	0.0570971	#DIV/0!	0.544272	1.02986	4.4	0.00372408	1134.55	257.852	1.03194	4.4	0.00372363	1272.03	289.097	1.02431	4.65	0.00374091	1260.48	271.071	0.06831	0.07093	0.06286			0.00368491	0.00368491	0.00368491
35	S10, 137m	0.180808	0.159102	0.130573	0.156828	0.0251946	0.160651	0.0854769	0.0570753	0.251946	1.03264	4.5	0.00373186	1543.87	343.083	1.03194	4.4	0.00371703	1937.98	440.45	1.03611	4.65	0.00371778	1848.89	397.611	0.06891	0.05912	0.06662			0.00369637	0.00369637	0.00369637
36	S10, 200m	-0.0164984	0.0184132	0.0143486	0.00542114	0.0190913	3.52164	0.0269515	#DIV/0!	0.190913	1.02778	4.4	0.0037005	764.665	173.788	1.02708	4.4	0.003718	464.168	105.493	1.02708	4.6	0.00371607	488.264	106.144	0.07914	0.06027	0.06284			0.00370786	0.00370786	0.00370786
37	S11, 21m	0.0364648	0.0630101	0.222062	0.107179	0.100373	0.936499	0.0681142	0.0904671	1.00373	1.04931	4.4	0.00372101	1398.84	317.918	1.05139	4.45	0.00372279	1686.27	378.938	1.04444	4.6	0.00375307	1686.53	366.638	0.08007	0.06646	0.06892			0.00371182	0.00371182	0.00371182
38	S12, 12m	0.0553561	0.0208545	-0.0773493	-0.000379569	0.0688538	-181.4	0.10757	0.0760549	0.688538	1.09167	2.2	0.00372104	1504.85	684.021	1.09583	2.2	0.0037173	1494.42	679.283	1.10764	2.23	0.00370269	1237.45	554.912	0.07412	0.07743	0.08228			0.00371482	0.00371482	0.00371482			one half of each sample was measured
39	S12, 21m	0.0643986	0.150483	0.0592284	0.0913701	0.0512587	0.561001	0.111606	#DIV/0!	0.512587	1.09167	2.2	0.00370519	1619.01	735.916	1.08958	2.2	0.0037141	1537.06	698.662	1.10764	2.3	0.00370613	1536.06	667.85	0.08294	0.07392	0.09033			0.00369762	0.00369762	0.00369762			one half of each sample was measured
40	S12, 51m	0.021805	0.0982028	0.0199585	0.0466554	0.0446509	0.957035	0.0933212	#DIV/0!	0.446509	1.06111	2.2	0.00369595	1170.71	532.142	1.05694	2.175	0.00370659	1210.02	556.331	1.05625	2.325	0.00369616	1202.59	517.245	0.07384	0.07707	0.08368			0.0036929	0.0036929	0.0036929			one half of each sample was measured
41	S12, 101m	-0.00546076	0.0213335	0.03627	0.0173809	0.0211443	1.21652	0.0551089	#DIV/0!	0.211443	1.04236	4.4	0.00367894	1125.73	255.848	1.04097	4.4	0.00368575	1157.5	263.069	1.04375	4.6	0.00368858	1440.48	313.147	0.07335	0.06599	0.0706			0.00368049	0.00368049	0.00368049
42	S12,151m	0.00251039	0.0084654	0.00219563	0.00439047	0.0035325	0.804582	0.0293868	0.00269759	0.035325	1.03819	4.4	0.00370163	675.418	153.504	1.04028	4.4	0.00370379	736.787	167.452	1.04028	4.6	0.00370165	669.186	145.475	0.0732	0.06721	0.08013			0.00370045	0.00370045	0.00370045
43	S12, 211m	0.00318315	0.026629	0.0146589	0.0148237	0.0117238	0.790882	0.0178885	0.0112701	0.117238	1.04236	4.4	0.00370431	322.063	73.1961	1.04028	4.4	0.00372094	345.12	78.4363	1.04097	4.6	0.00371128	474.664	103.188	0.069	0.05917	0.07085			0.00370135	0.00370135	0.00370135
44	S13, 21m	0.117734	0.0974077	0.126287	0.11381	0.0148344	0.130344	0.102451	0.0128314	0.148344	1.04236	3.71	0.00372363	2134.23	575.265	1.04236	3.78	0.00372062	2163.1	572.248	1.04375	3.76	0.00372305	2247.41	597.717	0.08063	0.07923	0.07549			0.00370722	0.00370722	0.00370722
45	S14, 12m	0.0605289	-0.0374275	-0.00913344	0.00465599	0.050413	10.8276	0.123066	#DIV/0!	0.50413	1.13403	4.4	0.00372661	3545.35	805.761	1.13403	4.4	0.00371593	3212.58	730.132	1.1375	2.135	0.00371913	1758.85	823.819	0.0792	0.07683	0.08698			0.00372018	0.00372018	0.00372018
46	S14, 21m	0.0241624	0.133622	0.05233	0.0700381	0.0568376	0.811525	0.103078	#DIV/0!	0.568376	1.11181	2.2	0.00370999	1524.89	693.132	1.10417	2.2	0.00372253	1703.61	774.366	1.12847	2.26	0.00371405	1409.34	623.601	0.09169	0.08742	0.08259			0.00370658	0.00370658	0.00370658			one half of each sample was measured
47	S14, 37m	0.180431	0.0814596	0.174758	0.145549	0.0555759	0.381835	0.103897	#DIV/0!	0.555759	1.12292	2.2	0.00373275	1604.27	729.212	1.12083	2.2	0.0037187	1599.18	726.9	1.10208	4.6	0.00373194	3043.95	661.728	0.0914549	0.08595	0.08469			0.00370837	0.00370837	0.00370837			one half of each sample was measured
48	S14, 51m	0.228079	0.328225	0.229418	0.261907	0.0574368	0.219302	0.155883	#DIV/0!	0.574368	1.06875	2.2	0.00372108	1501.23	682.378	1.07361	2.2	0.00372313	1793.44	815.202	1.08056	2.3	0.00371825	2096.78	911.642	0.06828	0.06181	0.07813			0.00369801	0.00369801	0.00369801			one half of each sample was measured
49	S14, 67m	-0.0325444	-0.0184216	-0.0550788	-0.0353482	0.0184887	-0.523046	0.0899682	#DIV/0!	0.184887	1.06597	2.2	0.00369118	1081.86	491.753	1.06181	2.2	0.00369395	1154.07	524.579	1.06667	2.2	0.00369065	1410.37	641.076	0.08733	0.08764	0.07386			0.00369708	0.00369708	0.00369708			one half of each sample was measured
50	S14, 152m	0.0490788	0.0608275	0.0504367	0.0534477	0.00642708	0.12025	0.0244218	#DIV/0!	0.0642708	1.04792	4.4	0.00373224	687.127	156.165	1.04375	4.4	0.0037501	574.267	130.515	1.04792	4.6	0.00373558	648.038	140.878	0.07585	0.08927	0.07595			0.00370848	0.00370848	0.00370848			samples were spiked with caffeine standard with the exception of first replicate
51	S15, 10m	0.0120359	0.125063	0.07908	0.0720597	0.0568397	0.788787	0.115284	#DIV/0!	0.568397	1.10556	4.35	0.00369976	3253.68	747.973	1.09583	4.4	0.0037124	3259.41	740.775	1.10208	4.6	0.00370763	3353.14	728.944	0.0891404	0.080236	0.082236			0.00369824	0.00369824	0.00369824
52	S15, 20m	0.391577	0.279528	0.121241	0.264115	0.135826	0.514266	0.135525	#DIV/0!	1.35826	1.09722	4.4	0.00373484	3728.9	847.477	1.08125	4.4	0.00371769	3882.03	882.28	1.09583	4.6	0.00370628	3984.72	866.244	0.08638	0.076	0.0908			0.00369292	0.00369292	0.00369292
53	S15, 37m	0.176052	-0.0123357	-0.00842807	0.0517629	0.107656	2.07978	0.160737	#DIV/0!	1.07656	1.08125	2.2	0.00372535	2437.54	1107.97	1.08056	2.2	0.00370915	2407.29	1094.22	1.10208	2.3	0.00370938	2254.12	980.051	0.09224	0.08498	0.0839			0.00371014	0.00371014	0.00371014			one half of each sample was measured
54	S15, 55m	0.163014	0.105429	0.65445	0.307631	0.301731	0.980821	0.21788	#DIV/0!	3.01731	1.04167	4.65	0.0037045	5947.87	1279.11	1.03333	4.35	0.0037011	5161.38	1186.52	1.0375	4.4	0.00373477	5394.41	1226	0.08083	0.07819	0.07684			0.00369426	0.00369426	0.00369426
55	S15, 75m	0.294413	0.10842	0.0877702	0.163534	0.113813	0.69596	0.0965397	#DIV/0!	1.13813	1.01597	2.2	0.00373205	1286.86	584.936	1.01528	2.2	0.00371327	1106.77	503.079	1.04792	2.3	0.00370881	1252.1	544.392	0.07435	0.08299	0.07999			0.00369592	0.00369592	0.00369592			one half of each sample was measured
56	S15, 110m	0.0141526	-0.00353554	0.0102156	0.00694424	0.00928678	1.33734	0.0394927	#DIV/0!	0.0928678	1.01875	4.4	0.00370639	1079.06	245.241	1.01667	4.4	0.00370042	822.892	187.021	1.02292	4.65	0.00370524	1250.14	268.847	0.08039	0.07974	0.09011			0.00370188	0.00370188	0.00370188

## Sheet: NRF_LOD_calcs
Sample #	∆APN atom%	LOD rep1	LOD rep2	LOD rep3	Avg LOD (nmol N L–1 d–1)
1	1.37268e-05	0.108092	0.101855	0.0961714	0.10204
2	1.37268e-05	0.103468	0.0919444	0.0915303	0.0956476
3	1.37268e-05	0.0720774	0.0804798	0.0672891	0.0732821
4	1.37268e-05	0.076897	0.0644706	0.101759	0.0810421
5	1.37268e-05	0.10806	0.0997736	0.0882495	0.0986945
6	1.37268e-05	0.136907	0.131524	0.121989	0.13014
7	1.37268e-05	0.109814	0.103786	0.104308	0.105969
8	1.37268e-05	0.0302361	0.040361	0.038663	0.03642
9	1.37268e-05	0.0617635	0.0515058	0.0604966	0.057922
10	1.37268e-05	0.0386213	0.0316566	0.040076	0.0367846
11	1.37268e-05	0.0406763	0.0300235	0.0400864	0.0369287
12	1.37268e-05	0.0377346	0.0471457	0.045765	0.0435484
13	1.37268e-05	0.0420861	0.0409537	0.0429256	0.0419885
14	1.37268e-05	0.0374835	0.0353136	0.0386342	0.0371438
15	1.37268e-05	0.0299365	0.0222511	0.0179119	0.0233665
16	1.37268e-05	0.0384598	0.0518601	0.0366133	0.0423111
17	1.37268e-05	0.0374141	0.0423077	0.0382303	0.0393173
18	1.37268e-05	0.0395744	0.037994	0.0383734	0.0386473
19	1.37268e-05	0.0405575	0.0409817	0.048762	0.0434337
20	1.37268e-05	0.0424985	0.0452486	0.0401028	0.0426166
21	1.37268e-05	0.0317133	0.0424904	0.038825	0.0376762
22	1.37268e-05	0.0989658	0.016421	0.0344861	0.0499576
23	1.37268e-05	0.0348367	0.0364513	0.0370151	0.036101
24	1.37268e-05	0.0334889	0.035733	0.0424848	0.0372355
25	1.37268e-05	0.0279429	0.0363955	0.0260011	0.0301131
26	1.37268e-05	0.0320856	0.0347972	0.0427989	0.0365606
27	1.37268e-05	0.0647618	0.0476251	0.0352779	0.0492216
28	1.37268e-05	0.0474503	0.053317	0.0417511	0.0475061
29	1.37268e-05	0.0215824	0.0213015	0.0221933	0.0216924
30	1.37268e-05	0.0303269	0.0383551	0.0342005	0.0342942
31	1.37268e-05	0.0412963	0.0470482	0.051786	0.0467101
32	1.37268e-05	0.0490348	0.0343188	0.0320512	0.0384682
33	1.37268e-05	0.0376066	0.0459893	0.0463567	0.0433175
34	1.37268e-05	0.0538604	0.0603869	0.0570439	0.0570971
35	1.37268e-05	0.0745856	0.0957529	0.0860922	0.0854769
36	1.37268e-05	0.0364573	0.0221303	0.022267	0.0269515
37	1.37268e-05	0.060946	0.0726436	0.070753	0.0681142
38	1.37268e-05	0.115432	0.114632	0.0926459	0.10757
39	1.37268e-05	0.117806	0.111843	0.105168	0.111606
40	1.37268e-05	0.0927615	0.0969781	0.090224	0.0933212
41	1.37268e-05	0.0508867	0.0523227	0.0621172	0.0551089
42	1.37268e-05	0.0290139	0.0316501	0.0274963	0.0293868
43	1.37268e-05	0.0154194	0.0165233	0.0217229	0.0178885
44	1.37268e-05	0.101356	0.100825	0.105172	0.102451
45	1.37268e-05	0.126203	0.114357	0.128637	0.123066
46	1.37268e-05	0.103164	0.115254	0.0908157	0.103078
47	1.37268e-05	0.106754	0.106415	0.0985225	0.103897
48	1.37268e-05	0.132778	0.158623	0.176248	0.155883
49	1.37268e-05	0.0802222	0.0855772	0.104105	0.0899682
50	1.37268e-05	0.0267952	0.0223941	0.024076	0.0244218
51	1.37268e-05	0.116866	0.115741	0.113246	0.115284
52	1.37268e-05	0.133321	0.138795	0.134459	0.135525
53	1.37268e-05	0.168909	0.166813	0.146489	0.160737
54	1.37268e-05	0.226782	0.210366	0.216493	0.21788
55	1.37268e-05	0.104868	0.0901923	0.0945591	0.0965397
56	1.37268e-05	0.0415398	0.0316783	0.04526	0.0394927

## Sheet: Error Propagation
		MQR VIA PARTIAL DERIVATIVES			MQR VIA ERROR PROPATATION				CHANGE IN TIME (T, days)					ATOM PERCENT N2 (AN2, [15N2]/[14N2]+[15N2])					ATOM PERCENT PN T=0 (APN0, [15N]/[14N]+[15N])					ATOM PERCENT PN T=F (APNF, [15N]/[14N]+[15N])					PN CONCENTRATION ([PN], nmol L–1)
Sample #	Avg NFR	NFR based on term averages	Calculated variance (Σ Error contributions)	LOD via partial derivatives	TF-TO	N2-T0	TF-T0/N2-T0	LOD via error propagation	T average	T stdev	dNFR/dt	Error contribution (SD x dNFR/dt)^2	T % total error	AN2 average	AN2 stdev	dNFR/dAN2	Error contribution (SD x dNFR/dAN2)^2	AN2 % total error	APN0 average	APN0 stdev	dNFR/dAPN0	Error contribution (SD x dNFR/dAPN0)^2	APN0 % total error	APNF average	APNF stdev	dNFR/dAPNF	Error contribution (SD x dNFR/dAPNF)^2	APNF % total error	PN average	PN stdev	dNFR/dPN	Error contribution (SD x dNFR/dPN)^2	PN % total error
EXAMPLE 1	#REF!	#REF!	#REF!	#REF!	#REF!	#REF!	#REF!	#REF!	#REF!	#REF!	0	#REF!	#REF!	#REF!	#REF!	#REF!	#REF!	#REF!	#REF!	#REF!	#REF!	#REF!	#REF!	#REF!	#REF!	#REF!	#REF!	#REF!	#REF!	#REF!	#REF!	#REF!	#REF!
EXAMPLE 2	#REF!	#REF!	#REF!	#REF!	#REF!	#REF!	#REF!	#REF!	#REF!	#REF!	0	#REF!	#REF!	#REF!	#REF!	#REF!	#REF!	#REF!	#REF!	#REF!	#REF!	#REF!	#REF!	#REF!	#REF!	#REF!	#REF!	#REF!	#REF!	#REF!	#REF!	#REF!	#REF!
1	-0.0933757	-0.0876809	#DIV/0!	#DIV/0!	4.90308e-06	0.0062752	-0.000116761	0.040747	1.05567	0.00750555	0.082471	3.83149e-07	#DIV/0!	0.04767	0.0062752	1.74567	0.000119999	#DIV/0!	0.00371749	0	#DIV/0!	#DIV/0!	#DIV/0!	0.00370564	4.90308e-06	7401.31	0.00131691	#DIV/0!	343.415	18.0598	-0.00025532	2.12617e-05	#DIV/0!
2	0.0714576	0.0694623	#DIV/0!	#DIV/0!	5.20486e-06	0.0139922	0.00012281	0.0423515	1.06366	0.00349529	-0.0650912	5.17622e-08	#DIV/0!	0.0513467	0.0139922	-1.12693	0.000248637	#DIV/0!	0.00370042	0	#DIV/0!	#DIV/0!	#DIV/0!	0.00371037	5.20486e-06	6983.47	0.00132118	#DIV/0!	353.917	25.5138	0.000196267	2.50752e-05	#DIV/0!
3	-0.218844	-0.223142	#DIV/0!	#DIV/0!	2.02102e-05	0.00432039	-0.000444216	0.109464	1.08472	0.00318234	0.205111	4.26063e-07	#DIV/0!	0.0499567	0.00432039	4.42089	0.000364809	#DIV/0!	0.00380273	0	#DIV/0!	#DIV/0!	#DIV/0!	0.00376102	2.02102e-05	5349.41	0.0116883	#DIV/0!	267.814	24.8568	-0.000833197	0.000428931	#DIV/0!
4	0.404056	0.428517	0.0614697	0.247931	3.77449e-05	0.00421459	0.000952985	0.233609	1.08356	0.00262912	-0.394512	1.07583e-06	1.75018e-05	0.04392	0.00421459	-9.64223	0.00165145	0.0268661	0.00369293	5.31148e-19	-4912.04	6.80701e-30	1.10738e-28	0.0037656	3.77449e-05	5897.02	0.0495429	0.805973	257.043	60.8013	0.0016671	0.0102742	0.167143
5	0.6361	0.645736	0.120551	0.347204	4.63379e-05	0.00453931	0.00127272	0.341833	1.09468	0.0032075	-0.588165	3.55903e-06	2.9523e-05	0.04088	0.00453931	-15.476	0.00493512	0.0409381	0.00369438	5.31148e-19	-5852.65	9.66355e-30	8.01615e-29	0.00378404	4.63379e-05	7202.05	0.111375	0.92388	293.168	29.5544	0.00220261	0.00423761	0.0351521
6	0.416677	0.430487	#DIV/0!	#DIV/0!	2.16547e-05	0.00325131	0.000602532	0.202762	1.05764	0	0	0	#DIV/0!	0.0401033	0.00325131	-10.8542	0.00124542	#DIV/0!	0.00369385	0	#DIV/0!	#DIV/0!	#DIV/0!	0.00373926	2.16547e-05	9480.71	0.0421489	#DIV/0!	365.084	21.1933	0.00117915	0.000624501	#DIV/0!
7	-0.335578	-0.329072	#DIV/0!	#DIV/0!	9.80719e-06	0.00462705	-0.000307694	0.0866172	1.05347	0.00367465	0.311283	1.30841e-06	#DIV/0!	0.0393233	0.00462705	8.18459	0.00143418	#DIV/0!	0.00374406	0	#DIV/0!	#DIV/0!	#DIV/0!	0.00370136	9.80719e-06	7706.01	0.00571147	#DIV/0!	288.835	8.67123	-0.00113931	9.75987e-05	#DIV/0!
8	0.0888552	0.0818334	#DIV/0!	#DIV/0!	3.09673e-05	0.00166209	0.000779828	0.0902615	1.05532	0.0032075	-0.0773084	6.14876e-08	#DIV/0!	0.0434467	0.00166209	-1.97684	1.07957e-05	#DIV/0!	0.00371276	0	#DIV/0!	#DIV/0!	#DIV/0!	0.0037436	3.09673e-05	2653.48	0.00675211	#DIV/0!	111.266	16.6668	0.000735474	0.000150258	#DIV/0!
9	0.486103	0.478612	#DIV/0!	#DIV/0!	2.73204e-05	0.00573579	0.000584303	0.135459	1.03912	0.0014456	-0.459953	4.42104e-07	#DIV/0!	0.05445	0.00573579	-8.4721	0.0023614	#DIV/0!	0.00369309	0	#DIV/0!	#DIV/0!	#DIV/0!	0.00380661	2.73204e-05	4215.98	0.013267	#DIV/0!	222.361	21.5633	0.00215241	0.00215417	#DIV/0!
10	0.199528	0.194836	#DIV/0!	#DIV/0!	1.93095e-05	0.00372549	0.000249108	0.0588989	1.03333	0.000694444	-0.188425	1.71218e-08	#DIV/0!	0.08221	0.00372549	-2.37076	7.80083e-05	#DIV/0!	0.00375228	0	#DIV/0!	#DIV/0!	#DIV/0!	0.00382497	1.93095e-05	2680.25	0.0026785	#DIV/0!	217.296	26.4807	0.000896641	0.000563762	#DIV/0!
11	0.299414	0.298753	#DIV/0!	#DIV/0!	6.19847e-05	0.00986829	0.000862651	0.177889	1.03495	0.00557	-0.287118	2.5576e-06	#DIV/0!	0.0773	0.00986829	-3.57878	0.00124725	#DIV/0!	0.0036893	0	#DIV/0!	#DIV/0!	#DIV/0!	0.00380054	6.19847e-05	2685.66	0.0277123	#DIV/0!	204.604	33.6961	0.00146016	0.0024208	#DIV/0!
12	0.321632	0.31302	#DIV/0!	#DIV/0!	5.55062e-05	0.00831388	0.000752357	0.18768	1.03681	1.53837e-15	-0.32476	2.49601e-31	#DIV/0!	0.0786633	0.00831388	-3.75805	0.000976185	#DIV/0!	0.00368394	0	#DIV/0!	#DIV/0!	#DIV/0!	0.00378261	5.55062e-05	3172.5	0.0310088	#DIV/0!	246.627	28.7809	0.0012692	0.00133435	#DIV/0!
13	0.430873	0.43084	0.0556823	0.235971	7.70086e-05	0.00122492	0.00101658	0.235943	1.00741	0.000801875	-0.427332	1.17421e-07	2.10876e-06	0.0794633	0.00122492	-5.59568	4.6981e-05	0.000843733	0.00369313	5.31148e-19	-2612.79	1.92593e-30	3.45878e-29	0.00383392	7.70086e-05	3060.23	0.0555377	0.997403	233.592	5.35311	0.00184441	9.74827e-05	0.0017507
14	0.145032	0.149246	0.00580668	0.0762016	2.7613e-05	0.00730102	0.000374849	0.0740581	1.00995	0.000400938	-0.147717	3.50763e-09	6.04068e-07	0.0785433	0.00730102	-1.81728	0.00017604	0.0303169	0.00371827	5.31148e-19	-2142.49	1.295e-30	2.23018e-28	0.00377341	2.7613e-05	2706.52	0.00558534	0.961883	204.531	9.22266	0.0007297	4.52899e-05	0.00779962
15	0.0405196	0.0494523	#DIV/0!	#DIV/0!	2.67411e-05	0.00459963	0.000381903	0.0388212	1.01181	0.00120281	-0.0488172	3.44781e-09	#DIV/0!	0.0738733	0.00459963	-0.661463	9.25673e-06	#DIV/0!	0.00371097	0	#DIV/0!	#DIV/0!	#DIV/0!	0.00374003	2.67411e-05	1701.98	0.00207141	#DIV/0!	120.824	31.3856	0.00040929	0.000165015	#DIV/0!
16	0.509602	0.530305	#DIV/0!	#DIV/0!	5.36208e-05	0.00539258	0.000813817	0.191676	1.06273	0.00200469	-0.498062	9.96922e-07	#DIV/0!	0.07131	0.00539258	-7.26324	0.0015341	#DIV/0!	0.00369039	0	#DIV/0!	#DIV/0!	#DIV/0!	0.00386241	5.36208e-05	3082.81	0.027325	#DIV/0!	221.535	43.8248	0.00239377	0.0110054	#DIV/0!
17	0.18229	0.188648	#DIV/0!	#DIV/0!	2.55043e-05	0.00807963	0.000380771	0.0759931	1.02431	0.000694444	-0.184046	1.63354e-08	#DIV/0!	0.0731133	0.00807963	-2.43585	0.000387334	#DIV/0!	0.0037468	0	#DIV/0!	#DIV/0!	#DIV/0!	0.00381113	2.55043e-05	2932.65	0.00559431	#DIV/0!	208.372	15.0188	0.00090534	0.000184881	#DIV/0!
18	0.444393	0.428591	#DIV/0!	#DIV/0!	4.7537e-05	0.00847682	0.000774504	0.146659	1.03079	0.00356361	-0.414357	2.18037e-06	#DIV/0!	0.0694433	0.00847682	-5.77357	0.00239527	#DIV/0!	0.00368691	0	#DIV/0!	#DIV/0!	#DIV/0!	0.00384128	4.7537e-05	2776.39	0.017419	#DIV/0!	188.186	1.59179	0.00227749	1.31427e-05	#DIV/0!
19	0.26007	0.262554	#DIV/0!	#DIV/0!	4.14792e-05	0.00433831	0.000610819	0.133192	1.03611	0.00694444	-0.251717	3.05561e-06	#DIV/0!	0.0720267	0.00433831	-3.61241	0.000245604	#DIV/0!	0.00368378	0	#DIV/0!	#DIV/0!	#DIV/0!	0.00376697	4.14792e-05	3156.21	0.0171393	#DIV/0!	223.494	22.8565	0.00117477	0.000720986	#DIV/0!
20	0.444089	0.453481	0.1073	0.327566	0.000104369	0.00692695	0.00144608	0.320782	1.07292	0	0	0	0	0.07639	0.00692695	-5.69459	0.001556	0.0145014	0.00368323	5.31148e-19	-2612.79	1.92593e-30	1.79491e-29	0.0038293	0.000104369	3104.62	0.104993	0.978502	242.186	14.6332	0.00187245	0.000750758	0.00699683
21	0.212777	0.211196	0.0209931	0.14489	5.13872e-05	0.00427659	0.00075913	0.145917	1.00556	0	0	0	0	0.07163	0.00427659	-2.9249	0.000156465	0.00745313	0.00370014	5.31148e-19	-2247	1.42442e-30	6.78517e-29	0.00377709	5.13872e-05	2744.71	0.0198932	0.947604	187.484	27.2675	0.00112648	0.000943491	0.0449429
22	-0.0180473	0.00112271	#DIV/0!	#DIV/0!	1.41289e-05	0.0092494	0.000243056	0.822693	1.01759	0.0262637	-0.00107554	7.97938e-10	#DIV/0!	0.0618467	0.0092494	-0.0166624	2.37522e-08	#DIV/0!	0.00371612	0	#DIV/0!	#DIV/0!	#DIV/0!	0.00371643	1.41289e-05	3621.66	0.00261837	#DIV/0!	214.233	182.987	5.24063e-06	9.19614e-07	#DIV/0!
23	0.785812	0.788684	0.0242573	0.155748	5.20098e-05	0.00662835	0.000868517	0.15518	1.01898	0.00200469	-0.772473	2.39806e-06	9.88595e-05	0.0710833	0.00662835	-10.6542	0.00498717	0.205595	0.00368611	5.31148e-19	-2299.25	1.49144e-30	6.14842e-29	0.003986	5.20098e-05	2629.88	0.0187087	0.771262	180.611	5.41439	0.00436675	0.000559006	0.0230449
24	0.199858	0.205749	#DIV/0!	#DIV/0!	3.37454e-05	0.00696892	0.000429747	0.0936227	1.04028	0.00240563	-0.197326	2.25333e-07	#DIV/0!	0.08351	0.00696892	-2.37191	0.000273231	#DIV/0!	0.00373516	0	#DIV/0!	#DIV/0!	#DIV/0!	0.00381102	3.37454e-05	2712.1	0.00837607	#DIV/0!	225.071	27.7698	0.000914148	0.000644434	#DIV/0!
25	0.318573	0.314171	#DIV/0!	#DIV/0!	1.75871e-05	0.0159883	0.000359016	0.0897381	1.0463	0.00212156	-0.299662	4.0418e-07	#DIV/0!	0.0892167	0.0159883	-3.09467	0.00244812	#DIV/0!	0.00368494	0	#DIV/0!	#DIV/0!	#DIV/0!	0.00382835	1.75871e-05	2190.7	0.00148441	#DIV/0!	196.049	35.883	0.00160251	0.00330659	#DIV/0!
26	0.220102	0.220311	0.00241926	0.0491859	1.23482e-05	0.00592847	0.000165229	0.0490135	1.04514	0.000694444	-0.210656	2.14004e-08	8.84587e-06	0.08535	0.00592847	-2.51515	0.000222338	0.0919035	0.00368495	5.31148e-19	-2247	1.42442e-30	5.88783e-28	0.00376766	1.23482e-05	2663.82	0.00108198	0.447238	227.361	34.4588	0.000968993	0.00111491	0.46085
27	0.126465	0.146996	#DIV/0!	#DIV/0!	3.74447e-05	0.00365806	0.00052481	0.121357	1.04074	0.00511883	-0.140551	5.17617e-07	#DIV/0!	0.0751433	0.00365806	-1.95749	5.12748e-05	#DIV/0!	0.00370723	0	#DIV/0!	#DIV/0!	#DIV/0!	0.00374836	3.74447e-05	3573.95	0.0179093	#DIV/0!	265.71	79.7116	0.000553221	0.00194464	#DIV/0!
28	0.113155	0.114233	#DIV/0!	#DIV/0!	1.81092e-05	0.00536629	0.000265827	0.0641039	1.01968	0.0014456	-0.11187	2.61532e-08	#DIV/0!	0.07237	0.00536629	-1.54265	6.85303e-05	#DIV/0!	0.00368644	0	#DIV/0!	#DIV/0!	#DIV/0!	0.00371946	1.81092e-05	3460.32	0.00392672	#DIV/0!	242.343	29.7361	0.000471368	0.000196466	#DIV/0!
29	-0.0189111	-0.0178292	#DIV/0!	#DIV/0!	3.53359e-05	0.00223241	-0.000547145	0.0592199	1.03009	0.000400938	0.0173017	4.81204e-11	#DIV/0!	0.0682933	0.00223241	0.266835	3.54839e-07	#DIV/0!	0.00370824	0	#DIV/0!	#DIV/0!	#DIV/0!	0.00369696	3.53359e-05	1579.93	0.00311681	#DIV/0!	105.111	2.20954	-0.000169623	1.40467e-07	#DIV/0!
30	0.339962	0.33954	#DIV/0!	#DIV/0!	8.54769e-06	0.00540494	0.000221643	0.0525312	1.0669	0.00356361	-0.31719	1.27768e-06	#DIV/0!	0.0655533	0.00540494	-5.04794	0.000744404	#DIV/0!	0.00369509	0	#DIV/0!	#DIV/0!	#DIV/0!	0.0038312	8.54769e-06	2494.54	0.000454652	#DIV/0!	164.631	19.291	0.00206243	0.00158296	#DIV/0!
31	0.187379	0.187129	#DIV/0!	#DIV/0!	1.48391e-05	0.00618231	0.000245658	0.0570448	1.04236	0.00318234	-0.178977	3.24407e-07	#DIV/0!	0.0672733	0.00618231	-2.68337	0.000275209	#DIV/0!	0.0037193	0	#DIV/0!	#DIV/0!	#DIV/0!	0.00377434	1.48391e-05	3400.07	0.00254562	#DIV/0!	225.242	24.8875	0.000830789	0.000427509	#DIV/0!
32	0.434486	0.44358	0.0252227	0.158817	4.16387e-05	0.00379417	0.000556823	0.155357	1.04537	0.00200469	-0.423516	7.20831e-07	2.85786e-05	0.0795067	0.00379417	-5.57147	0.000446861	0.0177166	0.00368444	5.31148e-19	-2194.74	1.35894e-30	5.38774e-29	0.00384293	4.16387e-05	2798.79	0.0135811	0.538445	221.838	52.9127	0.00199956	0.0111941	0.44381
33	0.428697	0.417829	#DIV/0!	#DIV/0!	8.14713e-05	0.000827124	0.00106963	0.268233	1.0456	0.00174765	-0.39894	4.86096e-07	#DIV/0!	0.0798567	0.000827124	-5.4264	2.01449e-05	#DIV/0!	0.00368441	0	#DIV/0!	#DIV/0!	#DIV/0!	0.00381689	8.14713e-05	3153.83	0.0660215	#DIV/0!	251.189	28.9429	0.00166341	0.00231782	#DIV/0!
34	0.187835	0.185765	#DIV/0!	#DIV/0!	9.84928e-06	0.00411687	0.000159815	0.0441749	1.0287	0.00394878	-0.179891	5.04598e-07	#DIV/0!	0.0673667	0.00411687	-2.73995	0.000127239	#DIV/0!	0.00368491	0	#DIV/0!	#DIV/0!	#DIV/0!	0.00372954	9.84928e-06	4162.34	0.00168067	#DIV/0!	272.673	15.6841	0.000681274	0.000114172	#DIV/0!
35	0.156828	0.160954	0.00325759	0.0570753	8.35402e-06	0.00512084	0.000140184	0.0555437	1.03356	0.00223233	-0.155391	1.20329e-07	3.6938e-05	0.0648833	0.00512084	-2.42738	0.00015451	0.0474308	0.00369637	5.31148e-19	-5016.55	7.09975e-30	2.17945e-27	0.00372222	8.35402e-06	6225.65	0.00270496	0.830357	393.715	48.8001	0.000408809	0.000397998	0.122176
36	0.00542114	0.00719104	#DIV/0!	#DIV/0!	9.59514e-06	0.0102337	0.00015085	0.014318	1.02731	0.000400938	-0.00699711	7.87029e-12	#DIV/0!	0.0674167	0.0102337	-0.0972517	9.90513e-07	#DIV/0!	0.00370786	0	#DIV/0!	#DIV/0!	#DIV/0!	0.00371152	9.59514e-06	1962.98	0.000354758	#DIV/0!	128.475	39.2434	5.59723e-05	4.8248e-06	#DIV/0!
37	0.107179	0.101633	0.0081843	0.0904671	1.8018e-05	0.00725266	0.000266173	0.095415	1.04838	0.00356361	-0.0966146	1.1854e-07	1.44839e-05	0.0718167	0.00725266	-1.34868	9.56779e-05	0.0116904	0.00371182	5.31148e-19	-4023.7	4.56754e-30	5.58085e-28	0.00373229	1.8018e-05	4964.98	0.00800291	0.977837	354.498	32.2703	0.000286696	8.55948e-05	0.0104584
38	-0.000379569	-0.00896656	0.00578435	0.0760549	9.69675e-06	0.00410415	-0.000130636	0.00321952	1.09838	0.00828497	0.00810233	4.50611e-09	7.79016e-07	0.0779433	0.00410415	0.114468	2.20705e-07	3.81555e-05	0.00371482	5.31148e-19	-6401.33	1.15604e-29	1.99856e-27	0.00371368	9.69675e-06	7842.47	0.00578307	0.999779	639.405	73.2117	-1.40233e-05	1.05405e-06	0.000182224
39	0.0913701	0.0881588	#DIV/0!	#DIV/0!	4.89545e-06	0.00821848	6.35993e-05	0.0423706	1.0963	0.00987805	-0.079697	6.19764e-07	#DIV/0!	0.0823967	0.00821848	-1.01428	6.94863e-05	#DIV/0!	0.00369762	0	#DIV/0!	#DIV/0!	#DIV/0!	0.00370847	4.89545e-06	8122.74	0.00158121	#DIV/0!	700.809	34.0836	0.000125796	1.83833e-05	#DIV/0!
40	0.0466554	0.0452638	#DIV/0!	#DIV/0!	6.08329e-06	0.00501582	8.18298e-05	0.0427008	1.0581	0.00262912	-0.0426723	1.25868e-08	#DIV/0!	0.0781967	0.00501582	-0.569216	8.1515e-06	#DIV/0!	0.0036929	0	#DIV/0!	#DIV/0!	#DIV/0!	0.00369957	6.08329e-06	6789.57	0.00170593	#DIV/0!	535.239	19.7264	8.45674e-05	2.78291e-06	#DIV/0!
41	0.0173809	0.0157858	#DIV/0!	#DIV/0!	4.95504e-06	0.00371896	7.47948e-05	0.0219997	1.04236	0.00138889	-0.0151242	4.41243e-10	#DIV/0!	0.06998	0.00371896	-0.225453	7.02998e-07	#DIV/0!	0.00368049	0	#DIV/0!	#DIV/0!	#DIV/0!	0.00368442	4.95504e-06	4013.35	0.000395465	#DIV/0!	277.355	31.2065	5.69157e-05	3.15468e-06	#DIV/0!
42	0.00439047	0.00408457	7.27698e-06	0.00269759	1.24134e-06	0.0064657	1.79293e-05	0.00289933	1.03958	0.00120281	-0.0039245	2.22826e-11	3.06206e-06	0.0735133	0.0064657	-0.053548	1.19872e-07	0.0164728	0.00370045	5.31148e-19	-1748.94	8.62938e-31	1.18585e-25	0.00370236	1.24134e-06	2142.25	7.07174e-06	0.971796	155.477	11.1202	2.62712e-05	8.53468e-08	0.0117283
43	0.0148237	0.0141003	0.000127016	0.0112701	8.35118e-06	0.00627792	0.000134246	0.011848	1.0412	0.00106078	-0.0135286	2.05946e-10	1.62143e-06	0.06634	0.00627792	-0.2046	1.64984e-06	0.0129893	0.00370135	5.31148e-19	-1064.71	3.19813e-31	2.5179e-27	0.00371218	8.35118e-06	1302.37	0.000118295	0.931338	84.9401	16.0187	0.000166003	7.07111e-06	0.0556711
44	0.11381	0.113547	0.000164644	0.0128314	1.59695e-06	0.00265729	2.22306e-05	0.0127247	1.04282	0.000801875	-0.1088	7.61158e-09	4.62304e-05	0.07845	0.00265729	-1.46701	1.51966e-05	0.0922995	0.00370722	5.31148e-19	-6087.8	1.04557e-29	6.35046e-26	0.00372243	1.59695e-06	7463.65	0.000142063	0.862849	581.743	13.9153	0.000195184	7.37689e-06	0.044805
45	0.00465599	0.0033771	#DIV/0!	#DIV/0!	5.48107e-06	0.00530986	7.09226e-05	0.0677529	1.13519	0.00200469	-0.00296968	3.54417e-11	#DIV/0!	0.0810033	0.00530986	-0.0408884	4.71375e-08	#DIV/0!	0.00372018	0	#DIV/0!	#DIV/0!	#DIV/0!	0.00372056	5.48107e-06	8965.74	0.00241492	#DIV/0!	786.571	49.7044	4.29344e-06	4.55408e-08	#DIV/0!
46	0.0700381	0.066946	#DIV/0!	#DIV/0!	6.39851e-06	0.00455287	7.678e-05	0.0507928	1.11481	0.0124291	-0.0593891	5.44867e-07	#DIV/0!	0.0872333	0.00455287	-0.760062	1.19748e-05	#DIV/0!	0.00370658	0	#DIV/0!	#DIV/0!	#DIV/0!	0.00371552	6.39851e-06	7485.57	0.00229408	#DIV/0!	697.033	75.4583	9.60442e-05	5.25238e-05	#DIV/0!
47	0.145549	0.14699	#DIV/0!	#DIV/0!	7.88835e-06	0.00359756	9.4695e-05	0.0598759	1.11528	0.0114741	-0.130454	2.24055e-06	#DIV/0!	0.087365	0.00359756	-1.68462	3.67297e-05	#DIV/0!	0.00370837	0	#DIV/0!	#DIV/0!	#DIV/0!	0.0037278	7.88835e-06	7566.39	0.00356245	#DIV/0!	705.946	38.3121	0.000208216	6.36359e-05	#DIV/0!
48	0.261907	0.259496	#DIV/0!	#DIV/0!	2.45037e-06	0.00821813	5.45548e-05	0.0557095	1.07431	0.00593334	-0.240221	2.03151e-06	#DIV/0!	0.0694067	0.00821813	-3.51017	0.000832152	#DIV/0!	0.00369801	0	#DIV/0!	#DIV/0!	#DIV/0!	0.00372082	2.45037e-06	11376.4	0.000777092	#DIV/0!	803.074	115.112	0.000323128	0.00138354	#DIV/0!
49	-0.0353482	-0.0337399	#DIV/0!	#DIV/0!	1.77218e-06	0.00786792	-2.31354e-05	0.013541	1.06481	0.00262912	0.0316081	6.90589e-09	#DIV/0!	0.0829433	0.00786792	0.387307	9.28603e-06	#DIV/0!	0.00369708	0	#DIV/0!	#DIV/0!	#DIV/0!	0.00369193	1.77218e-06	6547.2	0.000134626	#DIV/0!	552.47	78.4711	-6.10711e-05	2.29663e-05	#DIV/0!
50	0.0534477	0.0547723	#DIV/0!	#DIV/0!	9.49588e-06	0.00771934	0.000129338	0.0178559	1.04653	0.00240563	-0.0522172	1.57791e-08	#DIV/0!	0.0803567	0.00771934	-0.649211	2.51149e-05	#DIV/0!	0.00370848	0	#DIV/0!	#DIV/0!	#DIV/0!	0.00373931	9.49588e-06	1776.73	0.000284652	#DIV/0!	142.519	12.9036	0.000384315	2.45922e-05	#DIV/0!
51	0.0720597	0.0699742	#DIV/0!	#DIV/0!	6.38304e-06	0.00467186	7.98006e-05	0.0551764	1.10116	0.0049268	-0.063263	9.71472e-08	#DIV/0!	0.0838708	0.00467186	-0.824735	1.4846e-05	#DIV/0!	0.00369824	0	#DIV/0!	#DIV/0!	#DIV/0!	0.0037066	6.38304e-06	8373.46	0.0028567	#DIV/0!	739.231	9.6082	9.46581e-05	8.2718e-07	#DIV/0!
52	0.264115	0.26215	#DIV/0!	#DIV/0!	1.43758e-05	0.00759738	0.000180411	0.144207	1.09144	0.00884792	-0.238257	4.444e-06	#DIV/0!	0.0843933	0.00759738	-2.96893	0.000508777	#DIV/0!	0.00369292	0	#DIV/0!	#DIV/0!	#DIV/0!	0.0037196	1.43758e-05	9824.49	0.0199473	#DIV/0!	865.334	17.419	0.000302947	2.7847e-05	#DIV/0!
53	0.0517629	0.0524954	#DIV/0!	#DIV/0!	9.28739e-06	0.00453559	0.000111484	0.107233	1.08796	0.0122335	-0.0477146	3.40727e-07	#DIV/0!	0.08704	0.00453559	-0.597452	7.34302e-06	#DIV/0!	0.00371014	0	#DIV/0!	#DIV/0!	#DIV/0!	0.00371463	9.28739e-06	11700.3	0.0118082	#DIV/0!	1060.75	70.2235	4.9489e-05	1.20777e-05	#DIV/0!
54	0.307631	0.303882	#DIV/0!	#DIV/0!	1.8536e-05	0.00202946	0.000247457	0.297349	1.0375	0.00416667	-0.291727	1.47751e-06	#DIV/0!	0.07862	0.00202946	-3.94882	6.42235e-05	#DIV/0!	0.00369426	0	#DIV/0!	#DIV/0!	#DIV/0!	0.00371346	1.8536e-05	15829.9	0.0860975	#DIV/0!	1230.55	46.4611	0.000246949	0.000131641	#DIV/0!
55	0.163534	0.155523	#DIV/0!	#DIV/0!	1.23334e-05	0.00438671	0.000164246	0.0923825	1.02639	0.0186468	-0.14882	7.70078e-06	#DIV/0!	0.07911	0.00438671	-1.94888	7.30886e-05	#DIV/0!	0.00369592	0	#DIV/0!	#DIV/0!	#DIV/0!	0.00371804	1.23334e-05	7029.8	0.00751712	#DIV/0!	544.136	40.9291	0.000285816	0.000136848	#DIV/0!
56	0.00694424	0.00614084	#DIV/0!	#DIV/0!	3.16743e-06	0.00580858	3.97755e-05	0.010387	1.01944	0.00318234	-0.00600497	3.65187e-10	#DIV/0!	0.0834133	0.00580858	-0.0718059	1.73964e-07	#DIV/0!	0.00370188	0	#DIV/0!	#DIV/0!	#DIV/0!	0.00370402	3.16743e-06	2875.94	8.29802e-05	#DIV/0!	233.703	42.1155	2.62763e-05	1.22465e-06	#DIV/0!

## Sheet: notes
This spreadsheet calculates nitrogen fixation rates and two corresponding variants of the method limit of detection (LOD) for each measured rate.
Enter data into orange cells in the "Enter_Data" tab.
Limits of detection (LOD) are calculated by setting the minimum detectable change in PN atom % (∆APN) equal to 0.00146 for samples with ≥ 14 µg PN, as suggested by Montoya et al. (1996). Otherwise, ∆APN is 3 times the standard deviation of repeated measurements of APN for a mass spectrometric standard at the lowest representative [PN].
The error propagation is based on the partial derivatives of nitrogen fixation rates with respect to averages and standard deviations of each measured parameter. This is nearly numerically equivalent to the uncertainty calculated by standard error propagation; both of these values are provided in the Error Propagation tab.
The Error Propagation tab also calculates the percentage of error associated with each measured parameter, as in Table 4 of Montoya et al (1996)
LOQ refers to the "Limit of Quantitation," defined ast 10 times the standard deviation of the rate measurment. It is the limit at which the difference between two distinct values can be reasonably discerened.
