# Supplementary material for: Diverse community of rhizobia-diatom symbioses fixes nitrogen in the South Pacific gyre
Source: ISME Commun. 2025 Nov 12;5(1):ycaf207. doi: 10.1093/ismeco/ycaf207 (PMC12667272; doi:10.1093/ismeco/ycaf207)
Supplement: SupplDataFile2_ASVs_ycaf207 [file suppldatafile2_asvs_ycaf207.zip]

Archive with 1 entries (1 files):
- SupplDataFile2_ASVs_ycaf207.fasta
