# Supplementary material for: Diverse community of rhizobia-diatom symbioses fixes nitrogen in the South Pacific gyre
Source: ISME Commun. 2025 Nov 12;5(1):ycaf207. doi: 10.1093/ismeco/ycaf207 (PMC12667272; doi:10.1093/ismeco/ycaf207)
Supplement: SupplDataFile2_ASVs_ycaf207 [file suppldatafile2_asvs_ycaf207.zip › SupplDataFile2_ASVs_ycaf207.fasta]

>ASV_162
TTCTACACGCCTTATTTTGCATTCCGAAGCTCAAAACACAATCATGGAAATGGCTGCTCA
GGCAGGCACGGTTGAGGATCTCGAGCTCGATGACGTGCTTAAAGTTGGTTATGGTAACAT
TAGGTGTGTAGAAGCAGGCGGTCCAGAGCCCGGCGTTGGGTGTGCCGGTCGTGGTGTTAT
TACTGCGATTAATTTCCTTGAAGAAGAGGGTGCGTATGAAGAAGATCTAGACTTTGTTTT
CTATGATGTTCTTGGCGACGTGGTCTGCGGCGGTTTTGTTATGCCAATTCGCGAAAATAA
GGCTCAAGAAATTTACATTGTCTGC
>ASV_39
CTCTACTCGTCTGATCCTGCACTCCAAGGCCCAGAACACCATCATGGAAATGGCTGCTGA
AGCCGGTACCGTTGAAGATCTGGAACTGGAAGATGTACTGAAGACCGGTTACGGCGACGT
GAAGTGCGTTGAGTCCGGTGGTCCGGAGCCGGGTGTTGGTTGCGCCGGTCGTGGTGTTAT
CGCCGCTATCAACTTCCTGGAAGAGGAAGGTGCCTACGAAGACGATCTGGACTTCGTCTT
CTACGACGTACTGGGTGACGTTGTATGCGGTGGCTTCGCGATGCCGATCCGTGAAAACAA
AGCTCAGGAAATCTACATCGTATGC
>ASV_130
CTCGACCCGCCTGATCCTGAACACCAAGCTGCAGGACACCGTGCTGCACCTGGCCGCTGA
AGCCGGTTCGGTCGAAGACCTGGAACTCGAAGACGTCCTGAAGATCGGCTACAAGGACAT
CAAGTGCGTTGAATCGGGCGGCCCGGAGCCGGGGGTTGGTTGCGCCGGTCGTGGCGTTAT
CACCGCCATCAACTTCCTGGAAGAAAACGGCGCCTACGACGATGTGGACTACGTGTCCTA
CGACGTGCTGGGTGACGTGGTTTGCGGCGGCTTCGCCATGCCGATCCGTGAAAACAAGGC
CCAGGAAATCTACATCGTTATGTCC
>ASV_56
TTCTACACGCCTTATTTTGCATTCCAAAGCTCAAAACACAATCATGGAAATGGCTGCTCA
GGCAGGCACGGTTGAGGATCTCGAGCTCGATGACGTGCTTAAAGTTGGTTATGGTAACAT
TAAGTGTGTAGAAGCAGGCGGTCCAGAGCCCGGCGTTGGGTGTGCCGGTCGTGGTGTTAT
TACTGCGATTAATTTCCTTGAAGAAGAGGGTGCGTATGAAGAAGATCTAGACTTTGTTTT
CTATGACGTTCTTGGCGACGTGGTCTGCGGCGGTTTTGCTATGCCAATTCGCGAAAATAA
GGCTCAAGAAATTTACATTGTCTGC
>ASV_2
TTCTACACGCCTTATTTTGCATTCCAAAGCTCAAAACACAATCATGGAAATGGCTGCTCA
GGCAGGCACGGTTGAGGATCTCGAGCTAGAAGATGTTCTAAAGGTTGGATACGGCGATAT
TAAGTGTGTAGAAGCAGGCGGTCCAGAGCCCGGCGTTGGATGTGCCGGTCGCGGTGTTAT
TACTGCGATTAATTTCCTTGAAGAAGAGGGTGCGTATGAAGACGATTTGGACTTTGTTTT
CTATGACGTTCTTGGCGACGTGGTCTGCGGCGGTTTTGCTATGCCAATTCGCGAAAATAA
GGCTCAAGAAATTTACATTGTCTGC
>ASV_147
TTCTACACGACTTATTCTGCACTCAAAAGCGCAAAACACTATAATGGAGATGGCTGCGCA
GGCTGGCACGGTAGAAGATCTCGAGCTTGAAGAAGTGCTTAAAGTTGGTTTTGGCGACAT
TAAGTGCGTTGAATCAGGTGGACCAGAGCCAGGTGTTGGCTGTGCCGGTCGTGGTGTTAT
TACCGCGATTAACTTCCTTGAAGAGGAAGGTGCATATTCAGACGACCTAGATTTCGTATT
TTATGATGTCCTTGGGGATGTGGTCTGTGGTGGATTTGCAATGCCTATTCGTGAGAATAA
GGCTCAAGAAATTTACATTGTTTGT
>ASV_148
TTCTACACGACTTATTCTGCACTCAAAAGCGCAAAACACTATAATGGAGATGGCTGCGCA
GGCTGGCACGGTAGAAGATCTCGAGCTTGAAGAAGTGCTTAAAGTTGGTTATGGCGACAT
TAAGTGCGTTGAATCAGGTGGACCAGAGCCAGGTGTTGGCTGTGCCGGTCGTGGTGTTAT
TACCGCGATTAACTTCCTTGAAGAGGAAGGTGCATATTCAGACGACCTAGATTTCGTATT
TTATGATGTCCTTGGGGATGTGGTCTGTGGTGGATTTGCAATGCCTATTCGTGAGAATAA
GGCTCAAGAAATTTACATTGTTTGT
>ASV_48
CTCAACCCGTCTGCTACTGGGTGGACTGGCTCAGAAAACTGTTCTCGACACACTTCGCGA
AGAAGGTGAAGACGTAGAGATCGATGACGTAATCAAAGAAGGATACAGCAAGGTTCGCTG
TGTTGAATCCGGTGGTCCGGAACCTGGTGTAGGTTGTGCCGGTCGCGGTATCATCACTTC
GATTACTCTGCTGGAACAGTTGGGCGCTTATGATGACGAATGGGAACTGGATTACGCTTT
CTACGACGTACTTGGTGACGTTGTATGTGGTGGATTCGCAATGCCTATCCGTGATGGTAA
AGCTCAGGAAATCTACATTGTTGTA
>ASV_54
CTCCACCCGTTTGATTCTGCATGCCAAAGCGCAGAACACCATTATGGAGATGGCGGCGGA
AGTGGGTTCCGTGGAAGACCTCGAGCTGGAAGATGTGCTGCAAATCGGTTATGGCGACGT
ACGCTGCGCCGAATCCGGTGGTCCGGAGCCAGGCGTAGGTTGTGCCGGGCGTGGCGTCAT
TACCGCCATCAACTTCCTCGAAGAAGAAGGAGCTTACGTACCCGATCTCGATTTTGTTTT
CTATGACGTGCTGGGTGACGTGGTGTGCGGTGGCTTTGCCATGCCCATCCGTGAAAACAA
AGCTCAGGAAATCTACATCGTCTGT
>ASV_11
TTCAACCAGGTTGCTTCTGGGAGGTTTAGCCCAGAAATCGGTTCTTGACACCCTGCGTGA
AGAGGGCGAAGACGTGGAACTCGACGACATCAGAAAACCGAGTTTTGGCGGGTCCTGGTC
CGTTGAATCAGGCGGTCCAGAACCAGGAGTTGGCTGTGCCGGCCGCGGTATTATCACCTC
GATCAACATGCTCGAGTCTCTGGGGGCTTACGAAGAGGACGAAGGTCTGGATTACGCCTT
TTACGATGTTTTAGGCGATGTGGTCTGCGGCGGTTTCGCCATGCCAATCAGGGACGGTAA
GGCAGAGGAGATTTACATTGTCTGC
>ASV_129
TTCAACCAGGTTGCTTCTGGGAGGTTTAGCCCAGAAATCGGTTCTTGACACCCTGCGTGA
AGAGGGCGAAGACGTGGAACTCGACGACATCAGAAAACCGAGTTTTGGCGGGTCCTGGTC
CGTTGAATCAGGCGGTCCAGAACCAGGAGTTGGCTGTGCCGGCCGCGGTATTATCACCTC
GATCAACATGCTCGAGTCTCTGGGGGCTTACGAAGAGGACGAAGGTCTGGATTACGCCTT
TTACGATGTTTTAGGCGATGTGGTCTGCGGCGGTTTTGCCATGCCAATCAGGGACGGTAA
GGCAGAGGAGATTTACATTGTCTGC
>ASV_38
CTCCACCCGCCTGATCCTGCACGCAAAGGCTCAGGACACCATCCTGTCGCTGGCCGCTGA
AGCCGGTTCGGTGGAAGACCTCGAAATCGATGACGTGATGAAGGTCGGCTACCGCGACAT
CCGTTGCGTGGAGTCTGGTGGCCCTGAGCCCGGCGTGGGCTGTGCCGGTCGTGGCGTGAT
CACCTCGATCAACTTCCTGGAAGAAAACGGCGCCTACGAAGGTGTGGACTATGTGTCCTA
CGACGTGCTGGGCGACGTGGTGTGCGGTGGCTTCGCCATGCCCATCCGCGAAAACAAGGC
CCAGGAAATCTACATCGTGATGTCG
>ASV_15
TTCCACACGTCTTATTTTGCACTCCAAAGCACAAAACACCATCATGGAGATGGCTGCTCA
GGCAGGCACGGTTGAGGATTTAGAGCTGGAAGACGTTCTGAAGGTTGGATATGGCGACAT
TAAGTGTGTAGAAGCAGGCGGTCCAGAACCCGGCGTTGGTTGTGCCGGCCGCGGCGTTAT
CACTGCGATTAACTTTCTTGAGGAAGAGGGTGCATATGAAGACGATCTAGACTTTGTTTT
CTATGATGTCCTTGGCGACGTGGTCTGCGGCGGTTTTGCTATGCCAATTCGCGAAAATAA
GGCTCAAGAAATCTACATTGTCTGC
>ASV_70
TTCTACACGACTTATTCTGCACTCAAAAGCGCAAAACACTATAATGGAGATGGCTGCGCA
GGCTGGCACGGTAGAAGATCTCGAGCTTGAAGAAGTGCTTAAAGTTGGTTATGGCGACAT
TAAGTGCGTTGAATCAGGTGGACCAGAGCCAGGTGTTGGCTGTGCCGGTCGTGGTGTTAT
TACCGCGATTAACTTCCTTGAAGAGGAAGGTGCATATTCAGACGACCTAGATTTCGTATT
TTATGATGTCCTTGGGGACGTGGTCTGTGGTGGATTTGCAATGCCTATTCGTGAGAATAA
GGCTCAAGAAATTTACATTGTTTGT
>ASV_131
CTCCACCCGCCTCCTCCTCGGCGGCCTGGCCCAGCGTTCCGTCCTCGACACCCTCCGCGA
AGAAGGCGAAGACGTCGAGCTCGAAGACATCCGCTCCGGCGGCTTCTGCAACAGCCTCTG
CGTCGAGTCCGGCGGTCCCGAGCCGGGTGTCGGCTGTGCCGGTCGCGGTATCATCACCTC
GATCAACATGCTCGAACAGCTCGGTGCCTACGACGAAGAGAACGACCTCGACTACGTCTT
CTATGACGTTCTCGGTGACGTGGTCTGCGGCGGGTTCGCCATGCCGATCCGCGAAGGCAA
GGCCGAGGAAATCTACATCGTCTGC
>ASV_113
CTCTACTCGTTTAATGTTGCACTCCAAGGCTCAAACCACTGTTCTGCACTTAGCAGCAGA
AAGAGGCTCAGTAGAAGACTTAGAGCTTGAAGAAGTAATGTTACCTGGTTTCCGTAATGT
AAGTTGTGTGGAATCAGGTGGTCCTGAGCCTGGTGTTGGTTGTGCTGGTCGCGGCATTAT
TACCGCTATCAACTTCTTGGAGGAAAACGGTGCTTACCAAAACTTAGATTTTGTGTCTTA
TGATGTATTAGGGGACGTTGTATGCGGTGGTTTTGCTATGCCTATTCGTGAAGGCAAAGC
ACAAGAAATCTACATTGTTACTTCT
>ASV_47
TTCCACACGTCTTATTTTGCACTCCAAAGCACAAAACACCATCATGGAGATGGCTGCTCA
GGCAGGCACGGTTAAGGATTTAGAGCTGGAAGACGTTCTGAAGGTTGGATATGGCGACAT
TAAGTGTGTAGAAGCAGGCGGTCCAGAACCCGGCGTTGGTTGTGCCGGCCGCGGCGTTAT
CACTGCGATTAACTTTCTTGAGGAGGAAGGTGCATATTCAGACGACCTAGATTTCGTATT
TTATGATGTCCTTGGGGACGTGGTCTGTGGTGGATTTGCAATGCCTATTCGTGAGAATAA
GGCTCAAGAAATTTACATTGTTTGG
>ASV_108
TTCCACACGTCTCATTCTGCACTCCAAAGCTCAAAACACCATCATGGAGATGGCTGCCCA
GGCAGGTACGGTTGAGGATTTAGAGCTCGAAGACGTTCTGAAGGTTGGATATGGCGATAT
TAAGTGTGTAGAAGCAGGTGGTCCAGAGCCCGGCGTTGGATGTGCCGGACGCGGTGTTAT
CACTGCGATTAACTTTCTTGAGGAAGAGGGTGCATATGAAGACGATCTAGACTTTGTTTT
CTATGATGTCCTTGGCGACGTGGTCTGCGGCGGTTTTGCTATGCCAATTCGCGAAAACAA
GGCTCAAGAAATCTACATTGTCTGC
>ASV_37
TTCTACTCGCTTGATCCTTCACTCTAAAGCCCAAAACACCATCATGGAAATGGCTGCCGA
AGCTGGCACCGTTGAAGATCTGGAACTGGAAGATGTATTAAAAACCGGTTACGGCGACAT
CAAGTGTGTTGAGTCCGGTGGTCCAGAGCCAGGTGTTGGCTGTGCCGGTCGCGGTGTAAT
CACTGCAATCAACTTCCTCGAAGAAGAAGGTGCATACGAAGACGATCTTGACTTTGTTTT
CTACGACGTACTGGGTGACGTTGTATGTGGTGGATTCGCTATGCCTATCCGCGAAAACAA
AGCTCAAGAAATCTACATCGTGGTA
>ASV_14
TTCAACACGTCTCATTTTACATTCAAAAGCCCAAAATACCATCATGGAGATGGCTGCTCA
AGCGGGGACAGTAGAGGATCTAGAACTTGATGACGTACTTAAAGTTGGCTACGGTAATAT
CAAGTGCGTAGAATCAGGTGGTCCTGAGCCCGGCGTTGGGTGTGCTGGTCGTGGTGTTAT
TACCGCAATCAATTTCCTCGAAGAGGAGGGTGCATATGAAGAAGATTTAGACTTCGTTTT
CTACGATGTTCTTGGGGACGTGGTTTGCGGCGGTTTCGCTATGCCAATTCGTGAAAATAA
GGCTCAAGAAATCTACATAGTCTGC
>ASV_128
CTCTACTCGTTTAATGTTGCACTCCAAGGCTCAAACCACTGTTCTGCACTTAGCAGCAGA
AAGAGGCTCAGTAGAAGACTTAGAGCTTGAAGAAGTAATGTTACCTGGTTTCCGTAATGT
AAGTTGTGTGGAATCAGGTGGTCCTGAGCCTGGTGTTGGTTGTGCTGGTCGCGGCATTAT
TACCGCTATCAACTTCTTGGAGGAAAACGGTGCTTACCAAAACTTAGACTTTGTGTCTTA
TGATGTATTAGGGGACGTTGTATGCGGTGGTTTTGCTATGCCTATTCGTGAAGGCAAAGC
ACAAGAAATCTACATTGTTACTTCT
>ASV_150
TTCCACACGTCTAATGTTGCATTGTAAAGCACAAACCACTGTTTTACATTTAGCTGCAGA
AAGAGGAACTGTAGAAGATATTGAACTTGATGAAGTAGTAATTCCTGGCTATAACAACGT
TTTATGCGTTGAGTCCGGTGGTCCTGAGCCTGGAGTTGGATGTGCTGGTCGTGGTATTAT
TACTGCTATCAACTTCCTTGAAGAAGAAGGTGCTTACGAAAACCTAGATTTCGTATCTTA
TGATGTATTAGGAGACGTTGTTTGTGGTGGTTTCGCTATGCCTATCCGTGAAGGAAAAGC
ACAAGAAATCTACATCGTTACTTCT
>ASV_92
TGTGATCCGAAGGCTGATTCTACACGACTTATTCTGCACTCAAAAGCGCAAAACACTATA
ATGGAGATGGCTGCGCAGGCTGGCACGGTAGAAGATCTCGAGCTTGAAGAAGTGCTTAAA
GTTGGTTATGGCGACATTAAGTGCGTTGAATCAGGTGGACCAGAGCCAGGTGTTGGCTGT
GCCGGTCGTGGTGTTATTACCGCGATTAACTTCCTTGAAGAGGAAGGTGCATATTCAGAC
GACCTAGATTTCGTATTTTATGATGTCCTTGGGGACGTGGTCTGTGGTGGATTTGCAATG
CCTATTCGTGAGAATAAGGCTCAAG
>ASV_141
TTCTACACGCCTTATTTTGCATTCCAAAGCTCAAAACACAATCATGGAAATGGCTGCTCA
GGCAGGCACGGTTGAGGATCTCGAGCTAGAAGATGTTCTAAAGGTTGGATACGGCGACAT
TAAGTGCGTTGAATCAGGTGGACCAGAGCCAGGTGTTGGCTGTGCCGGTCGTGGTGTTAT
TACCGCGATTAACTTCCTTGAAGAGGAAGGTGCATATTCAGACAACCTAGATTTCGTATT
TTATGATGTCCTTGGGGACGTGGTCTGTGGTGGATTTGCGATGCCTATTCGTGAGAATAA
GGCTCAAGAAATTTACATTGTTTGT
>ASV_157
CTCTACTCGTCTGATTCTGCACTCCAAAGCTCAGAACACCATCATGGAAATGGCTGCCGA
AGCCGGCACCGTTGAAGATCTGGAACTGGAAGATGTACTGAAAGCCGGTTACGGCAACAT
CAAGTGCGTCGAGTCCGGTGGTCCGGAGCCTGGCGTTGGTTGTGCAGGTCGTGGTGTTAT
CACCGCTATCAACTTCCTCGAAGAGGAAGGCGCGTATGAAGACGATCTGGACTTCGTATT
CTACGACGTACTGGGTGACGTTGTATGCGGTGGCTTCGCTATGCCGATCCGCGAAAACAA
GGCTCAGGAGATCTACATCGTATGC
>ASV_158
CTCAACCCGTCTGCTGCTGGGCGGACTGGCACAGCAAACAGTTCTCGACACCCTCCGGGA
AGAAGGTGAAGACGTGGAAATCGATGATGTTATCAAATCCGGTTATTCCGGAGTACGCTG
CGTGGAATCCGGCGGGCCGGAACCGGGCGTAGGCTGTGCCGGACGCGGCATTATAACTTC
CATTTCACTCCTGGAACAACTCGGAGCTTACGATGACGAATGGGAACTCGACTATGCCTT
CTACGATGTCCTCGGTGACGTTGTCTGCGGTGGATTCGCAATGCCTATTCGTGACGGCAA
AGCGCAGGAAATATACATCGTCGTA
>ASV_106
CTCAACCAGACTTCTGCTGGGCGGTCTGGCACAGAAAACTGTGCTTGATACCCTGCGTGA
AGAGGGTGAGGACGTCGAACTGGAAGACATCCGCAAAGTAGGTTACGGTGAAACTCTCTG
TACCGAATCCGGTGGTCCTGAACCCGGCGTAGGTTGTGCAGGTCGCGGTATCATTACCTC
CATCAACATGCTCGAACAACTTGGTGCATATGATGAAAGTGAAAAACTTGACTATGCTTT
CTACGATGTTCTTGGTGACGTTGTCTGTGGCGGATTTGCAATGCCGATTCGTGACGGAAA
AGCCCAGGAAATCTACATCGTCTGT
>ASV_120
CTCAACCCGTCTGCTGCTGGGCGGACTGGCACAGCAAACAGTTCTCGACACCCTCCGGGA
AGAAGGTGAAGACGTGGAAATCGATGATGTTATCAAATCCAGTTATTCCGGAGTACGCTG
CGTGGAATCCGGCGGGCCGGAACCGGGCGTAGGCTGTGCCGGACGCGGCATTATAACTTC
CATTTCACTCCTGGAACAACTCGGAGCTTACGATGACGAATGGGAACTCGACTATGCCTT
CTACGATGTCCTCGGTGACGTTGTCTGCGGTGGATTCGCAATGCCTATTCGTGACGGCAA
AGCGCAGGAAATATACATCGTCGTA
>ASV_21
CTCCACGCGTCTTATCTTGCATTCCAAAGCTCAGAACACAATCATGGAAATGGCTGCCCA
GGCAGGTACGGTTGAGGATTTAGAGCTTGAAGACGTACTTAAGGTTGGCTACGGCGATAT
TAAGTGTGTAGAAGCAGGCGGTCCAGAGCCCGGCGTTGGTTGTGCCGGTCGCGGTGTTAT
TACCGCGATTAACTTTCTTGAGGAAGAAGGTGCATATGAAGACGATCTAGACTTTGTTTT
CTATGATGTTCTGGGCGACGTGGTCTGCGGCGGCTTTGCTATGCCAATTCGTGAAAACAA
AGCTCAAGAGATCTACATTGTTTGC
>ASV_7
CTCCACAAGACTTATGTTGGATGGCCTTGCGCAGAGAACCGTGCTGGATACATTGAGAGA
AGAAGGAGAAGACGTTGTACTGGAAGACGTCAGAAAGGTTGGATACGGCGGAACCCTGTG
TGTTGAATCAGGCGGACCGGAACCAGGAGTAGGATGTGCCGGAAGGGGTATTATTACCTC
CATCAACCTTTTGGAACAGCTGGGAGCCTATGCAGAAGACGTGGAATTGGACTATGCTTT
TTATGATGTTCTGGGCGACGTTGTCTGCGGCGGGTTTGCCATGCCGATCCGTGAAGGAAA
AGCTCAGGAAATATATATTGTTGTA
>ASV_75
CTCGACCCGCCTGATCCTGCATGCCAAGGCACAGGAAACCGTTATGGACAAAGTCCGTGA
GCTCGGTACCGTTGAGGACCTGGAGCTGGAAGATGTTCTTAAGTGGGGCTATGGCGACGT
CAAGTGCGTTGAGTCCGGTGGTCCTGAGCCTGGCGTCGGCTGCGCCGGCCGCGGCGTCAT
CACCGCCATCAACTTCCTGGAAGAGGAAGGCGCTTACACCCCCGACCTCGACTTCGTCTT
CTACGACGTTCTTGGTGACGTCGTCTGCGGCGGGTTCGCCATGCCGATTCGCGAGAACAA
AGCCCAGGAAATCTACATCGTCGTA
>ASV_101
TTCAACTCGTCTTATTTTACACGAGAAAGCACAATCTACAATTATGCAACTTGCATCTGA
AGCAGGTACTGTTGAAGATCTAGAGTTAGAAGATGTATGTAAACCAGGTGCGGATGAGTT
CCACCCTGATAATACAGAAATCACAGAAGGTTTCATTATGTGTACAGAGTCTGGTGGTCC
AGAGCCAGGTGTTGGTTGTGCAGGTCGTGGGGTTATTACTGCTATTAACTTCCTAGAAGA
AGAAGGTGCTTACGATGATGATTTAGATTTCGTTTCTTACGACGTACTTGGTGACGTTGT
TTGTGGTGGATTCGCTATGCCAATT
>ASV_161
CTCTACACGTTTGATGCTGCACTCTAAAGCTCAGACCACCGTGCTGCACTTAGCAGCAGA
AAGAGGTGCAGTTGAAGACTTAGAACTTGAAGAAGTAATGTTACCCGGTTTCCGTGAAGT
ACGTTGTGTGGAATCCGGTGGTCCTGAGCCTGGTGTTGGTTGTGCGGGTCGTGGTATTAT
CACCGCTATTAACTTCTTGGAAGAAAACGGTGCTTACCAAGACTTAGATTTCGTATCTTA
CGACGTATTAGGTGACGTTGTATGCGGTGGTTTCGCTATGCCTATTCGTGAAGGTAAAGC
ACAAGAAATCTACATCGTTACCTCT
>ASV_19
TTCCACACGTCTTATTCTGCACTCAAAAGCGCAAAACACAATAATGGAGATGGCTGCACA
GGCTGGCACGGTAGAGGATCTTGAGCTTGAAGAAGTGCTTAAGGTTGGCTTTGGCGGCAT
TAAGTGCGTGGAGTCAGGTGGTCCTGAGCCTGGAGTTGGCTGTGCTGGTCGTGGTGTTAT
TACCGCGATTAACTTCCTTGAAGAGGAAGGTGCATATACAGACGACTTAGATTTCGTTTT
TTATGATGTTCTAGGTGATGTGGTTTGTGGCGGATTTGCAATGCCTATTCGTGAGAATAA
GGCTCAGGAAATCTACATTGTTTGC
>ASV_6
CTCTACTCGTTTAATGTTGCACTCGAAGGCTCAAACCACTGTTCTGCACTTAGCAGCAGA
AAGAGGCTCAGTAGAAGACTTAGAGCTTGAAGAAGTAATGTTACCTGGTTTCCGTAATGT
AAGTTGTGTGGAATCAGGTGGTCCTGAGCCTGGTGTTGGTTGTGCTGGTCGCGGCATTAT
TACCGCTATCAACTTCTTGGAGGAAAACGGTGCTTACCAAAACTTAGATTTTGTGTCTTA
TGATGTATTAGGGGACGTTGTATGCGGTGGTTTTGCTATGCCTATTCGTGAAGGCAAAGC
ACAAGAAATCTACATTGTTACTTCT
>ASV_84
CTCAACCAGACTTCTGCTGGGCGGTCTGGCACAGAAAACTGTGCTTGATACCCTGCGTGA
AGAGGGTGAGGACGTCGAACTGGAAGACATCCGCAAAGTAGGTTACGGTGAAACTCTCTG
TACCGAATCCGGTGGTCCTGAACCCGGCGTAGGTTGTGCAGGTCGCGGTATCATTACCTC
CATCAACATGCTCGAACAACTTGGTGCATATGATGAAAGTGAAAAACTTGACTATGCTTT
CTACGATGTTCTTGGTGACGTTGTCTGTGGCGGATTTGCAATGCCTATTCGTGAGAATAA
GGCTCAAGAAATTTACATTGTTTGG
>ASV_87
CTCTACTCGTCTGATTCTGCACTCCAAAGCTCAGAACACCATCATGGAAATGGCTGCCGA
AGCCGGCACCGTTGAAGATCTGGAACTGGAAGATGTACTGAAAGCCGGTTACGGCAACAT
CAAGTGCGTCGAGTCCGGTGGTCCGGAGCCTGGCGTTGGTTGTGCAGGTCGTGGTGTTAT
CACCGCTATCAACTTCCTCGAAGAGGAAGGTGCATATTCAGACGACCTAGATTTCGTATT
TTATGATGTCCTTGGGGATGTGGTCTGTGGTGGATTTGCAATGCCTATTCGTGAGAATAA
GGCTCAAGAAATTTACATTGTTTGG
>ASV_1
TTCTACACGACTTATTCTGCATTCAAAAGCGCAAAACACTATAATGGAGATGGCTGCGCA
GGCTGGCACGGTAGAAGATCTCGAGCTTGAAGAAGTGCTTAAAGTTGGTTATGGCGACAT
TAGGTGCGTTGAATCAGGTGGACCAGAGCCAGGTGTTGGCTGTGCCGGTCGTGGTGTTAT
TACCGCGATTAACTTCCTTGAAGAGGAAGGTGCATATTCAGACGACCTAGATTTCGTATT
TTATGATGTCCTTGGGGATGTGGTCTGTGGTGGATTTGCAATGCCTATTCGTGACGGCAA
AGCGCAGGAAATATACATCGTCGTA
>ASV_137
CTCCACGCGTCTTATCTTGCATTCCAAAGCTCAGAACACAATCATGGAAATGGCTGCCCA
GGCAGGTACGGTTGAGGATTTAGAGCTTGAAGACGTACTTAAGGTTGGCTACGGCGATAT
TAAGTGTGTAGAAGCAGGCGGTCCAGAGCCAGGTGTTGGCTGTGCCGGTCGTGGTGTTAT
TACCGCGATTAACTTCCTTGAAGAGGAAGGTGCATATTCAGACGACCTAGATTTCGTATT
TTATGATGTCCTTGGGGACGTGGTCTGTGGTGGATTTGCAATGCCTATTCGCGAGAATAA
GGCTCAAGAAATTTACATTGTTTGT
>ASV_73
CTCTACTCGTCTGATTCTGCACTCCAAAGCTCAGAACACCATCATGGAAATGGCTGCCGA
AGCCGGCACCGTTGGAGATCTGGAACTGGAAGATGTACTGAAAGCCGGTTACGGCAACAT
CAAGTGCGTCGAGTCCGGTGGTCCGGAGCCTGGCGTTGGTTGTGCCGGTCGTGATGTTAT
TACCGCGATTAACTTCCTTGAAGAGGAAGGTGCATATTCAGACGACCTAGATTTCGTATT
TTATGATGTCCTTGGGGACGTGGTCTGTGGTGGATTTGCAATGCCTATTCGTGAGAATAA
GGCTCAAGAAATTTACATTGTTTGT
>ASV_132
TTCTACACGCCTTATTTTGCATTCCAAAGCTCAAAACACAATCATGGAAATGGCTGCTCA
GGCAGGCACGGTTGAGGATCTCGAGCTCGATGACGTGCTTAAAGTTGGTTATGGTAACAT
TAAGTGTGTAGAAGCAGGCGGTCCAGAGCCCGGCGTTGGGTGTGCCGGTCGTGGTGTTAT
TACTGCGATTAATTTCCTTGAAGAAGAGGGTGCGTATGAAGAAGATCTAGACTTTGTTTT
CTATGATGTTCTTGGCGACGTGGTCTGCGGCGGTTTTGCTATGCCAATTCGCGAAAATAA
GGCTCAAGAAATTTACATTGTCTGC
>ASV_105
TTCCACCCGCTTGATGCTGCACACTAAAGCTCAAACTACTATTCTTTCCCTAGCAGCAGA
AAGAGGTTCAGTAGAAGACCTCGAACTAGAAGAAGTACTACTCACTGGCTATAACAACGT
GCGTTGCGTTGAGTCTGGTGGTCCCGAACCTGGTGTAGGTTGTGCGGGTCGCGGTATTAT
CACAGCCATTAACTTCCTGGAAGAAGAAGGTGCTTACGAAGACCTAGATTTAGTATCCTA
CGACGTATTGGGTGACGTTGTTTGCGGTGGTTTCGCGATGCCCATCCGTGAAGGGAAAGC
TCAAGAAATCTACATTGTTACCTCT
>ASV_155
TTCTACACGCCTTATTTTGCATTCCAAAGCTCAAAACACAATCATGGAAATGGCTGCTCA
GGCAGGCACGGTTGAGGATCTCGAGCTCGATGACGTGCTTAAAGTTGGTTATGGTAACAT
TAAGTGTGTAGAAGCAGGCGGTCCAGAGCCCGGCGTTGGGTGTGCCGGTCGTGGTGTTAT
TACCGCGATTAACTTCCTTGAAGAGGAAGGTGCATATTCAGACGACCTAGATTTCGTATT
TTATGATGTCCTTGGGGACGTGGTCTGTGGTGGATTTGCAATGCCTATTCGTGAGAATAA
GGCTCAAGAAATTTACATTGTTTGT
>ASV_8
TTCTACACGACTTATTCTGCACTCCAAAGCGCAAAACACTATAATGGAGATGGCTGCGCA
GGCTGGCACGGCAGAAGATCTCGAGCTTGAAGAAGTGCTTAAAGTTGGTTATGGTAACAT
TAAGTGTGTAGAAGCAGGCGGTCCAGAGCCCGGCGTTGGCTGTGCCGGTCGTGGTGTTAT
TACCGCGATTAACTTCCTTGAAGAGGAAGGTGCATATTCAGACGACCTAGATTTCGTATT
TTATGATGTCCTTGGGGATGTGGTCTGTGGTGGATTTGCAATGCCTATTCGTGAGAATAA
GGCTCAAGAAATTTACATTGTTTGG
>ASV_86
CTCAACAAGACTTATATTACATGAGAAAGCTCAATCAACAATTATGCAACTAGCAAGTGA
AGCTGGAACAGTTGAGGACTTAGAATTAGAAGATGTGTGCAAACCGGGTGCCGGTGAATT
TCATCCGGACGATGAAAAAGTAACTAAAGGTTATATTATGTGTACAGAATCCGGTGGACC
AGAGCCAGGAGTTGGATGTGCAGGTCGTGGTGTTATTACAGCGATTAACTTCCTAGAAGA
AGAGGGTGCTTATAACGATGAACTAGATTTCGTATCTTATGACGTTCTTGGTGACGTTGT
TTGTGGTGGATTTGCTATGCCTATC
>ASV_127
CTCAACCCGTCTGATTCTGCACTCCAAAGCGCAGAACACCATCATGGAAATGGCCGCTGA
AGCCGGCACCGTGGAAGATCTGGAACTGGAAGATGTACTGAAATCCGGTTACGGCGATGT
GCGTTGTGTTGAGTCCGGTGGTCCGGAGCCAGGTGTTGGTTGCGCCGGTCGTGGTGTTAT
TACCGCGATCAACTTCCTGGAGGAAGAAGGTGCCTACGAAGACGATCTGGACTTCGTATT
TTACGACGTACTGGGCGACGTTGTGTGCGGTGGTTTCGCGATGCCAATCCGCGAAAACAA
AGCGCAGGAAATCTACATCGTATGT
>ASV_16
TTCTACACGACTTATTCTGCACTCAAAAGCGCAAAACACTATAATGGAGATGGCTGCGCA
GGCTGGCACGGTAGAAGATCTCGAGCTTGAAGAAGTGCTTAAAGTTGGTTTTGGCGACAT
TAAGTGCGTTGAATCAGGTGGACCAGAGCCAGGTGTTGGCTGTGCCGGTCGTGGTGTTAT
TACAGCGATTAACTTCCTAGAAGAAGAGGGTGCTTATAACGATGAACTAGGTTTCGTATC
TTATGACGTTCTTGGTGACGTTGTTTGTGGTGGATTTGCTATGCCTATCCGTGAAGGTAA
AGCTCAAGAGATATATATCGTTATG
>ASV_74
TTCTACACGACTTATTCTGCATTCAAAAGCGCAAAACACTATAATGGAGATGGCTGCGCA
GGCTGGCACGGTAGAAGATCTCGAGCTTGAAGAAGTGCTTAAAGTTGGTTATGGCGACAT
TAAGTGCGTTGAATCAGGTGGACCAGAGCCAGGTGTTGGCTGTGCCGGTCGTGGTGTTAT
TACAGCGATTAACTTCCTAGAAGAAGAGGGTGCTTATAACGATGAACTAGATTTCGCATC
TTATGACGTTCTTGGTGACGTTGTTTGTGGTGGATTTGCTATGCCTATCCGTGAAGGTAA
AGCTCAAGAGATATATATCGTTATG
>ASV_57
CTCAACCCGTCTGATTCTGCACTCCAAAGCGCAGAACACCATCATGGAAATGGCCGCTGA
AGCCGGCACCGTGGAAGATCTGGAACTGGAAGATGTACCGAGATCCGGTTACGGCGATGT
GCGTTGTGTTGAGTCCGGTGGTCCGGAGCCAGGTGTTGGTTGCGCCGGTCGTGGTGTTAT
TACCGCGATTAACTTCCTTGAAGAGGAAGGTGCATATTCAGACGACCTAGATTTCGTATT
TTATGATGTCCTTGGGGATGTGGTCTGTGGTGGATTTGCAATGCCTATTCGTGAGAATAA
GGCTCAAGAAATTTACATTGTTTGT
>ASV_94
TTCTACACGACTTATTCTGCACTCAAAAGCGCAAAACACTATAATGGAGATGGCTGCGCA
GGCTGGCACGGTAGAAGATCTCGAGCTTGAAGAAGTGCTTAAAGTTGGTTTTGGCGACAT
TAAGTGCGTTGAATCAGGTGGACCAGAGCCAGGTGTTGGCTGTGCCGGTCGTGGTGTTAT
TACCGCGATTAACTTCCTGGAGGAAGAAGGTGCCTACGAAGACGATCTGGACTTCGTATT
TTACGACGTACTGGGCGACGTTGTGTGCGGTGGTTTCGCGATGCCAATCCGCGAAAACAA
AGCGCAGGAAATCTACATCGTATGG
>ASV_18
CTCTACGCGTCTAATCTTGCATTCCAAAGCCCAAAACACAATCATGGAAATGGCTGCCCA
GGCAGGTACGGTTGAGGATTTAGAGCTTGATGACGTACTTAAGGTTGGCTACGGCGATAT
TAAGTGTGTAGAAGCGGGCGGTCCAGAGCCCGGCGTTGGGTGTGCCGGTCGCGGTGTTAT
TACTGCGATTAACTTTCTTGAAGAAGAGGGTGCATATGAAGAGGATCTAGACTTTGTTTT
CTATGATGTTCTGGGCGACGTGGTCTGCGGCGGCTTTGCTATGCCAATTCGTGAAAACAA
AGCTCAAGAGATCTACATTGTTTGC
>ASV_33
TTCTACGCGCCTTATTTTGCATTCCAAAGCTCAAAACACAATCATGGAAATGGCTGCTCA
GGCAGGCACGGTTGAGGATCTCGAGCTAGAAGATGTTTTAAAGGTCGGATACGGCGACAT
TAAGTGTGTAGAAGCAGGCGGTCCAGAGCCCGGCGTTGGATGTGCCGGTCGCGGTGTTAT
TACTGCGATTAATTTCCTTGAAGAAGAGGGTGCGTATGAAGACGATCTAGACTTTGTTTT
CTATGACGTTCTTGGCGACGTGGTCTGCGGCGGTTTTGCTATGCCAATTCGCGAAAATAA
GGCTCAAGAAATTTACATTGTCTGC
>ASV_46
CTCTACGCGTCTAATCTTGCATTCCAAAGCCCAAAACACAATCATGGAAATGGCTGCTCA
GGCAGGCACGGTTGAGGATCTCGAGCTCGATGACGTGCTTAAAGTTGGTTATGGTAACAT
TAAGTGTGTAGAAGCAGGCGGTCCAGAGCCCGGCGTTGGGTGTGCCGGTCGTGGTGTTAT
TACTGCGATTAATTTCCTTGAAGAAGAGGGTGCATATGAAGAGGATCTAGACTTTGTTTT
CTATGATGTTCTGGGCGACGTGGTCTGCGGCGGCTTTGCTATGCCAATTCGTGAAAACAA
AGCTCAAGAGATCTACATTGTTTGC
>ASV_52
TTCTACACGACTTATTCTGCACTCAAAAGCGCAAAACACTATAATGGAGATGGCTGCGCA
GGCTGGCACGGTAGAAGATCTCGAGCTTGAAGAAGTGCTTAAAGTTGGTCATGGCGACAT
TAAGTGCGTTGAATCAGGTGGACCAGAGCCAGGTGTTGGCTGTGCCGGTCGTGGTGTTAT
TACTGCGATTAACTTTCTTGAAGAAGAGGGTGCATATGAAGAGGATCTAGACTTTGTTTT
CTATGATGTTCTGGGCGACGTGGTCTGCGGCGGCTTTGCTATGCCAATTCGTGAAAACAA
AGCTCAAGAGATCTACATTGTTTGC
>ASV_34
TTCTACACGCCTTATTTTGCATTCCAAAGCTCAAAACACAATCATGGAAATGGCTGCTCA
GGCAGGCACGGTTGAGGATCTCGAGCTCGATGACGTGCTTAAAGTTGGTTATGGTAACAT
TAAGTGTGTAGAAGCAGGCGGTCCAGAGCCCGGCGTTGGGTGTGCCGGTCGTGGTGTTAT
TACTGCGATTAACTTTCTTGAAGAAGAGGGTGCATATGAAGAGGATCTAGACTTTGTTTT
CTATGATGTTCTGGGCGACGTGGTCTGCGGCGGCTTTGCTATGCCAATTCGTGAAAACAA
AGCTCAAGAGATCTACATTGTTTGC
>ASV_109
CTCTACGCGACTTATTCTGCACTCAAAAGCGCAAAACACTATAATGGAGATGGCTGCGCA
GGCTGGCACGGTAGAAGATCTCGAGCTTGAAGAAGTGCTTAAAGTTGGTTATGGCGACAT
TAAGTGCGTTGAATCAGGTGGACCAGAGCCAGGTGTTGGCTGTGCCGGTCGTGGTGTTAT
TACTGCGATTAACTTTCTTGAAGAAGAGGGTGCATATGAAGAGGATCTAGACTTTGTTTT
CTATGATGTTCTGGGCGACGTGGTCTGCGGCGGCTTTGCTATGCCAATTCGTGAAAACAA
AGCTCAAGAGATCTACATTGTTTGC
>ASV_51
TTCTACACGCCTTATTTTGCATTCCAAAGCTCAAAACACAATCATGGAAATGGCTGCTCA
GGCAGGCACGGTTGAGGATCTCGAGCCAGAAGATGTTCTAAAGGTTGGATACGGCGATAT
TAAGTGTGTAGAAGCAGGCGGTCCAGAGCCCGGCGTTGGATGTGCCGGTCACGGTGTTAT
TACTGCGATTAATTTCCTTGAAGAAGAGGGTGCGTATGAAGACGATTTGGACTTTGTTTT
CTATGACGTTCTTGGCGACGTGGTCTGCGGCGGCTTTGCTATGCCAATTCGTGAAAACAA
AGCTCAAGAGATCTACATTGTTTGC
>ASV_125
CTCTACGCGTCTAATCTTGCATTCCAAAGCCCAAAACACAATCATGGAAATGGCTGCCCA
GGCAGGTACGGTTGAGGATTTAGAGCTTGATGACGTACTTAAGGTTGGCTACGGCGATAT
TAAGTGCGCTGAATCAGGTGGACCAGAGCCAGGTGTTGGCTGTGCCGGTCGTGGTGTTAT
TACCGCGATTAACTTCCTTGAAGAGGAAGGTGCATATTCAGACGACCTAGATTTCGTATT
TTATGATGTCCTTGGGGATGTGGTCTGTGGTGGATTTGCAATGCCTATTCGTGAGAATAA
GGCTCAAGAAATTTACATTGTTTGT
>ASV_35
TTCTACACGACTTATTCTGCACTCAAAAGCGCAAAACACTATAATGGAGATGGCTGCGCA
GGCTGGCACGGTAGAAGATCTCGAGCTTGAAGAAGTGCTTAAAGTTGGTTATGGCGACAT
TAAGTGCGTTGAATCAGGTGGACCAGAGCCAGGTGTTGGCTGTGCCGGTCGTGGCGTTAT
TACCGCGATTAACTTCCTTGAAGAGGAAGGTGCATATTCAGACGACCTAGATTTCGTATT
TTATGATGTCCCTGGGGATGTGGTCTGCGGCGGCTTTGCTATGCCAATTCGTGAAAACAA
AGCTCAAGAGATCTACATTGTTTGC
>ASV_115
CTCAACCCGTCTGATCCTGCACTCAAAAGCGCAAAACACCATCATGGAAACCGCAGCAGA
AGCTGGTTCAGTGGAAGATATCGAACTGGAAGATGTACTGAAAGTCGGTTACGGCGATGT
ACGTTGCGTTGAGTCAGGTGGTCCAGAGCCAGGTGTGGGTTGTGCTGGCCGTGGTGTTAT
CACTGCGATCAACTTCTTGGAAGAAGAAGGCGCCTATGAAGATGACCTCGACTTCGTATT
CTACGACGTATTGGGTGACGTGGTGTGTGGTGGTTTTGCGATGCCAATTCGTGAAAACAA
AGCACAAGAAATCTACATCGTTTGC
>ASV_140
CTCCACGCGCCTCATCCTTGGCGGCAAGCCTCAGGAAACACTGATGGATACCCTGCGCGA
GGTGGGCGCGGAAAAGGTCACCAACGACAAGGTCATCAAGGACGGTTTCATGGGCATCCG
TTGCGTGGAGTCCGGTGGCCCGGAGCCGGGCGTGGGCTGCGCGGGCCGTGGCGTCATCAC
CGCCATCGATCTCATGGAGTCCAACGGCGCGTACACCGAGGATCTGGACTTCGTCTTCTT
CGACGTCCTCGGCGACGTCGTATGCGGCGGATTCGCCATGCCCATCCGCGACGGCAAGGC
CCAGGAAGTCTACATCGTCGCTTCC
>ASV_138
TTCAACTCGTCTTATATTACATGAAAAAGCTCAGTCAACTATTATGCAACTAGCTTCTGA
GGCTGGTACTGTTGAAGATCTAGAATTAGAAGATGTATGTAAACCAGGTGCGGATGAGTT
CCACCCAGACAATACGGAGATAACAGAAGGTTTCATTATGTGTACAGAGTCTGGTGGTCC
AGAGCCAGGTGTTGGTTGTGCAGGTCGTGGTGTTATCACTGCTATTAACTTCCTAGAAGA
AGAAGGTGCTTATGATGATGATTTAGACTTCGTTTCTTACGATGTTCTAGGAGATGTTGT
TTGTGGTGGATTTGCTATGCCGATT
>ASV_175
TTCAACAAGATTAATCTTACACGAAAAAGCTCAATCAACAATTATGCAATTAGCTTCTGA
AGCTGGTACTGTTGAAGATTTAGAGTTAGAAGATGTATGTAAACCAGGTGCAGATGAGTT
CCACCCAGATAATAATGAAATTACTGAGGGTTATATTATGTGTACTGAGTCTGGTGGACC
AGAGCCAGGTGTTGGATGTGCAGGTAGAGGGGTTATTACAGCAATTAACTTCTTAGAAGA
AGAGGGTGCATATGATGATGAGTTAGATTTCGTTTCTTATGACGTTCTTGGAGACGTTGT
TTGTGGTGGATTTGCTATGCCAATT
>ASV_167
TTCTACACGACTTATTCTGCACTCCAAAGCGCAAAACACTATAATGGAGATGGCTGCGCA
GGCTGGCACGGTAGAAGATCTCGAGCTTGAAGAAGTGCTTAAAGTTGGTTATGGCGACAT
TAAGTGCGTTGAGTCAGGTGGTCCAGAGCCAGGTGTGGGTTGTGCTGGCCGTGGTGTTAT
CACTGCGATCAACTTCTTGGAAGAAGAAGGCGCCTATGAAGATGACCTCGACTTCGTATT
CTACGACGTATTGGGTGACGTGGTGTGTGGTGGTTTTGCGATGCCAATTCGTGAAAACAA
AGCACAAGAAATCTACATCGTTTGC
>ASV_13
CTCAACCCGTCTGATCCTGCACGCAAAAGCGCAAAACACCATCATGGAAACCGCAGCAGA
AGCTGGTTCAGTGGAAGATATCGAACTGGAAGATGTACTGAAAGTCGGTTATGGCGACAT
TAAGTGCGTTGAATCAGGTGGACCAGAGCCAGGTGTTGGCTGTGCCGGTTGTGGTGTTAT
TACCGCGATTAACTTCCTTGAAGAGGAAGGTGCATATTCAGACGACCTAGATTTCGTATT
TTATGATGTCCTTGGGGATGTGGTCTGTGGTGGATTTGCAATGCCTATTCGTGAGAATAG
GGCTCAAGAAATTTACATTGTTTGG
>ASV_123
CTCAACCCGTCTGATCCTGCACTCCAAAGCGCAAAACACCATCATGGAAACCGCAGCAGA
AGCTGGTTCAGTGGAAGATATCGAACTGGAAGATGTACTGAAAGTCGGTTACGGCGATGT
ACGTTGCGTTGAGTCAGGTGGTCCAGAGCCAGGTGTGGGTTGTGTTGGCCGTGGTGTTAT
CACTGCGATCAACTTCTTGGAAGAAGAAGGCGCCTATGAAGATGACCTCGACTTCGTATT
CTACGACGTATTGGGTGACGTGGTCTGTGGTGGATTTGCAATGCCTATTCGTGAGAATAA
GGCTCAAGAAATTTACATTGTTTGG
>ASV_68
TTCTACACGACTTATTCTGCACTCAAAAGCGCAAAACACTATAATGGAGATGGCTGCGCA
GGCTGGCACGGTAGAAGATCTCGAGCTTGAAGAAGTGCTTAAAGTTGGTTTTGGCGACAT
TAAGTGCGTTGAGTCAGGTGGTCCAGAGCCAGGTGTGGGTTGTGCTGGCCGTGGCGTTAT
CACTGCGATCAACTTCTTGGAAGAAGAAGGCGCCTATGAAGATGACCTCGACTTCGTATT
CTACGACGTATTGGGTGACGTGGTGTGTGGTGGTTTTGCGATGCCAATTCGTGAAAACAA
AGCACAAGAAATCTACATCGTTTGC
>ASV_98
TTCGACCCGCCTGATCCTGCACGCCAAGGCGCAGGACACCATCCTCAGCCTGGCCGCTGC
CGCGGGCAGCGTCGAGGACCTCGAGATCGAGGAGGTCATGAAGGTCGGCTATCGCGACAT
CCGTTGCGTCGAGTCCGGCGGTCCGGAGCCGGGCGTCGGCTGCGCCGGCCGCGGCGTCAT
CACCTCGATCAACTTCCTGGAAGAGAACGGCGCCTATGAGGACATCGACTACGTGTCCTA
CGATGTGCTCGGCGACGTGGTCTGCGGCGGCTTCGCGATGCCGATCCGCGAGAACAAGGC
GCAGGAGATCTACATCGTGATGTCC
>ASV_29
TTCTACTCGCTTAATTCTAAATACGAAAGCACAGCAAACCGTTTTACACCTGGCTGCAGA
ACAGGGAACAGTAGAGGATCTTGAACTGGAAGATGTATTGGCAGTGGGTTACGGCGGCAT
CAAGTGTGTTGAATCCGGCGGTCCGGAACCGGGGGTAGGCTGCGCAGGCCGCGGTATCAT
CACTTCGATCAACTTCCTGGAAGAACAGGGTGCTTATGAAGGACTGGACTTCGTATCCTA
TGACGTACTTGGTGACGTTGTATGCGGTGGTTTCGCAATGCCGATCCGCGAAAACAAAGC
TCAAGAAATCTATATCGTTTGCTCG
>ASV_116
CTCGACCCGCCTGATTCTGCACGCCAAGGCCCAGAACACCATCATGGAAATGGCGGCGGA
GGCCGGCACCGTGGAAGACCTGGAGCTGGAGGACGTGCTCAAGGCCGGCTATGGCGGCAT
CAAGTGCGTCGAGTCCGGCGGCCCCGAGCCGGGCGTCGGTTGCGCCGGTCGCGGGGTGAT
CACCGCGATCAACTTCCTCGAAGAGGAAGGCGCCTATGAGGACGATCTGGACTTCGTCTT
CTACGACGTGCTCGGTGACGTGGTGTGCGGCGGTTTCGCCATGCCCATCCGCGAGAACAA
GGCCCAGGAAATCTACATCGTCTGC
>ASV_81
TTCTACACGACTTATTCTGCATTCAAAAGCGCAAAACACTATAATGGAGATGGCTGCGCA
GGCTGGCACGGTAGAAGATCTCGAGCTTGAAGAAGTGCTTAAAGTTGGTTATGGCGACAT
TAAGTGCGTTGAATCAGGTGGACCAGAGCCAGGTGTTGGCTGTGCCGGTCGTGGTGTTAT
TACCGCGATTAACTTCCTTGAAGAGGAAGGTGCATATTCAGACGACCTAGATTTCGTATT
TTATGATGTCCTTGGGGATGTGGTCTGTGGTGGATTTGCAATGCCTATTCGTGAGAATAA
GGCTCAAGAAATTTACATTGTTTGT
>ASV_114
TTCCACACGTCTCACTCTGCACTCCAAAGCTCAAAACACCATCATGGAGATGGCTGCCCA
GGCAGGTACGGTTGAGAATTTAGAGCTCGAAGACGTTCTGAAGGTTGGATATGGCGATAT
TAAGTGTGTAGAAGCAGGTGGTCCAGAGCCCGGCGTTGGATGTGCCGGACGCGGTGTTAT
CACTGCGATTAACTTTCTTGAGGAAGAGGGTGCATATGAAGACGATCTAGACTTTGTTTT
CTATGATGTCCTTGGGGATGTGGTCTGTGGTGGATTTGCAATGCCTATTCGTGAGAATAA
GGCTCAAGAAATTTACATTGTTTGT
>ASV_153
TTCTACAAGATTAATCTTACATGAGAAAGCACAATCAACAATTATGCAATTAGCTTCTGA
AGCTGGAACAGTTGAAGATTTAGAATTAGAAGATGTATGTAAACCAGGTGCAGCAGAGTT
TCACCCAGATAACACAGATATTACTGAGGGTTATATCAACTGTACAGAATCAGGTGGTCC
TGAGCCAGGTGTTGGATGTGCAGGAAGAGGAGTTATTACAGCAATTAACTTTCTTGAAGA
AGAGGGTGCATATGATGATGAATTAGATTTCGTTTCTTATGACGTTCTTGGAGATGTTGT
TTGTGGTGGATTTGCTATGCCAATT
>ASV_28
TTCTACACGCCTTATTTTGCATTCCAAAGCTCAAAACACAATCATGGAAATGGCTGCTCA
GGCAGGCACGGTTGAGGATCTCGAGCTCGATGACGTGCTTAAAGTTGGTTATGGTAACAT
TAAGTGCGTTGAATCAGGTGGACCAGAGCCAGGTGTTGGCTGTGCCGGTCGTGGTGTTAT
TACCGCGATTAACTTCCTTGAAGAGGAAGGTGCATATTCAGACGACCTAGATTTCGTATT
TTATGATGTCCTTGGGGACGTGGTCTGTGGTGGATTTGCAATGCCTATTCGTGAGAATAA
GGCGCAAGAAATTTACATTGTTTGT
>ASV_10
TTCTACACGCCTTATTTTGCATTCCAAAGCTCAAAACACAATCATGGAAATGGCTGCTCA
GGCAGGCACGGTTGAGGATCTCGAGCTCGATGACGTGCTTAAAGTTGGTTATGGTAACAT
TAAGTGTGTAGAAGCAGGCGGACCAGAGCCAGGCGTTGGCTGTGCCGGTCGTGGTGTTAT
TACCGCGATTAACTTCCTTGAAGAGGAAGGTGCATATTCAGACGACCTAGATTTCGTATT
TTATGATGTCCTTGGGGACGTGGTCTGTGGTGGATTTGCAATGCCTATTCGTGAGAATAA
GGCTCAAGAAATTTACATTGTTTGT
>ASV_126
TTCCACACGTCTCATTCTGCACTCCAAAGCTCAAAACACCATCATGGAGATGGCTGCCCA
GGCAGGTACGGTTGAGGATTTAGAGCTCGAAGACGTTCTGAAGGTTGGATATGGCGATAT
TAAGTGTGTAGAAGCAGGTGGACCAGAGCCAGGTGTTGGCTGTGCCGGTCGTGGTGTTAT
TACCGCGATTAACTTCCTTGAAGAGGAAGGTGCATATTCAGACGACCTAGATTTCGTATT
TTATGATGTCCTTGGGGATGTGGTCTGTGGTGGAATTGCAATGCCTATTCGTGAGAATAA
GGCTCAAGAAATTTACATTGTTTGT
>ASV_55
TTCCACACGTCTTATTTTGCACTCCAAAGCACAAAACACCATCATGGAGATGGCTGCTCA
GGCAGGCACGGTTGAGGATTTAGAGCTGGAAGACGTTCTGAAGGTTGGATATGGCGACAT
TAAGTGTGTAGAAGCAGGCGGTCCAGAGCCCGGCGTTGGGTGTGCCGGTCGTGGTGTTAT
TACTGCGATTAATTTCCTTGAAGAAGAGGGTGCGTATGAAGAAGATCTAGACTTTGTTTT
CTATGATGTTCTTGGCGACGTGGTCTGCGGCGGTTTTGCTATGCCAATTCGCGAAAACAA
GGCTCAAGAAATCTACATTGTCTGC
>ASV_143
TTCCACACGTCTCATTCTGCACTCCAAAGCTCAAAACACCATCATGGAGATGGCTGCCCA
GGCAGGTACGGTTGAGGATTTAGAGCTCGAAGACGTTCTGAAGGTTGGATATGGCGATAT
TAAGTGCGTTGAATCAGGTGGACCAGAGCCAGGTGTTGGCTGTGCCGGTCGTGGTGTTAT
TACCGCGATTAACTTCCTTGAAGAGGAAGGTGCATATTCAGACGACCTAGATTTCGTATT
TTATGATGTCCTTGGGGATGTGGTCTGTGGTGGATTTGCAATGCCTATTCGTGAGAATAA
GGCTCAAGAAATCTACATTGTCTGC
>ASV_82
TTCCACACGTCTCATTCTGCACTCCAAAGCTCAAAACACCATCATGGAGATGGCTGCTCA
GGCAGGCACGGTTGAGGATCTCGAGCTCGATGACGTGCTTAAAGTTGGTTATGGTAACAT
TAAGTGTGTAGAAGCAGGCGGTCCAGAGCCCGGCGTTGGGTGTGCCGGTCGTGGTGTTAT
TACTGCGATTAATTTCCTTGAAGAAGAGGGTGCGTATGAAGAAGATCTAGACTTTGTTTT
CTATGATGTTCTTGGCGACGTGGTCTGCGGCGGTTTTGCTATGCCAATTCGCGAAAATAA
GGCTCAAGAAATCTACATTGTCTGC
>ASV_31
TTCTACACGACTTATTCTGCACTCAAAAGCGCAAAACACTATAATGGAGATGGCTGCGCA
GGCTGGCACGGTAGAAGATCTCGAGCTTGAAGAAGTGCTTAAAGTTGGTTATGGCGACAT
TAAGTGCGTTGAATCAGGTGGACCAGAGCCAGGTGTTGGCTGTGCCGGTCGTGGTGTTAT
TACCGTGATTAACTTCCTTGAAGAGGAAGGTGCATATTCAGACGACCTAGATTTCGTATT
TTATGATGTTCTTGGCGACGTGGTCTGCGGCGGTTTTGCTATGCCAATTCGCGAAAATAA
GGCTCAAGAAATTTACATTGTCTGC
>ASV_118
TTCCACACGTCTCATTCTACACTCCAAAGCTCAAAACACCATCATGGAGATGGCTGCTCA
GGCAGGCACGGTTGAGGATCTCGAGCTCGATGACGTGCTTAAAGTTGGTTATGGTAACAT
TAAGTGTGTAGAAGCAGGCGGTCCAGAGCCCGGCGTTGGATGTGCCGGACGCGGTGTTAT
CACTGCGATTAACTTTCTTGAGGAAGAGGGTGCATATGAAGACGATCTAGACTTTGTTTT
CTATGATGTCCTTGGCGACGTGGTCTGCGGCGGTTTTGCTATGCCAATTCGCGAAAATAA
GGCTCAAGAAATCTACATTGTCTGC
>ASV_63
TTCCACACGTCTTATTTTGCACTCCAAAGCACAAAACACCATCATGGAGATGGCTGCTCA
GGCAGGCACGGTTGAGGATCTCGAGCTCGATGACGTGCTTAAAGTTGGTTATGGTAACAT
TAAGTGTGTAGAAGCAGGCGGTCCAGAGCCCGGCGTTGGGTGTGCCGGACGCGGTGTTAT
CACTGCGATTAACTTTCTTGAGGAAGAGGGTGCATATGAAGACGATCTAGACTTTGGTTT
CTATGATGTCCTTGGCGACGTGGTCTGCGGCGGTTTTGCTATGCCAATTCGCGAAAACAA
GACTCAAGAAATCTACATTGTCTGC
>ASV_135
TTCCACGCGTCTCATTCTGCACTCCAAAGCTCAAAACACCATCATGGAGATGGCTGCCCA
GGCAGGTACGGTTGAGGATTTAGAGCTCGAAGACGTTCTGAAGGTTGGATATGGCGATAT
TAAGTGTGTAGAAGCAGGTGGTCCAGAGCCCGGCGTTGGATGTGCCGGACGCGGTGTTAT
CACTGCGATTAACTTCCTCGAAGAGGAAGGTGCATATTCAGACGACCTAGATTTCGTATT
TTATGATGTCCTTGGGGACGTGGTCTGTGGTGGATTTGCAATGCCTATTCGTGAGAATAA
GGCTCAAGAAATTTACATTGTTTGT
>ASV_165
TTCCACACGTCTCATTCTGCACTCCAAAGCACAAAACACCATCATGGAGATGGCTGCTTA
GGCAGGCACGGTTGAGGATTTAGAGCTGGAAGACGTTCTGAAGGTTGGATATGGCGACAT
TAAGTGTGTAGAAGCAGGCGGTCCAGAACCCGGCGTTGGTTGTGCCGGCCGCGGCGTTAT
CACTGCGATTAACTTTCTTGAGGAAGAGGGTGCATATGAAGACGATCTAGACTTTGTTTT
CTATGATGTCCTTGGGGATGTGGTCTGTGGTGGATTTGCAATGCCTATTCGTGAGAATAA
GGCTCAAGAAATTTACATTGTTTGT
>ASV_133
TTCTACACGCCTTATTTTGCATTCCAAAGCTCAAAACACAATCATGGAAATGGCTGCTCA
GGCAGGCACGGTTGAGGATCTCGAGCTCGATGACGTGCTTAAAGTTGGTTATGGTAACAT
TAAGTGTGTAGAAGCAGGCGGTCCAGAGCCCGGCGTTGGGTGTGCCGGTCGTGATGTTAT
TACTGCGATTAATTTCCTTGAAGAGGAAGGTGCATATTCAGACGACCTAGATTTCGTATT
TTATGATGTCCTTGGGGACGTGGTCTGTGGTGGATTTGCTATGCCAATTCACGAAAACAA
GGCTCAAGAAATCTACATTGTCTGC
>ASV_58
TTCTACACGCCTTATCTTGCATTCCAAGGCTCAAAACACAATCATGGAAATGGCTGCTCA
GGCAGGCACGGTTGAGGATCTCGAGCTCGATGGCGTGCTTAAAGTTGGTTATGGTAACAT
TAAGTGTGTAGAAGCAGGCGGTCCAGAACCCGGCGTTGGTTGTGCCGGCCGCGGCGTTAT
CACTGCGATTAACTTTCTTGAGGAAGAGGGTGCATATGAAGACGATCTAGACTTTGTTTT
CTATGATGTCCTTGGCGACGTGGTCTGCGGCGGTTTTGCTATGCCAATTCGCGAAAATAA
GGCTCAAGAAATCTACATTGTCTGC
>ASV_23
TTCCACGCGTCTCATCTTGCACTCCAAAGCACAAAACACCATCATGGAGATGGCTGCTCA
GGCAGGCACGGTCGAGGATTTAGAGCTCGATGACGTTCTGAAGACTGGTTACGGCAATAT
AAAGTGTGTAGAGGCAGGCGGTCCAGAGCCCGGCGTTGGATGTGCTGGTCGCGGTGTTAT
TACGGCGATTAACTTTCTTGAGGAAGAGGGTGCATATGAAGAGGATCTGGACTTTGTTTT
CTATGATGTCCTTGGCGACGTGGTCTGCGGCGGTTTTGCTATGCCAATTCGCGAAAATAA
GGCTCAAGAAATCTACATTGTTTGC
>ASV_164
TTCCACACGCCTTATTTTGCATTCTAAAGCGCAAAATACAATTATGGAGATGGCTGCAGA
GGCCGGTACAGTAGAGGATCTAGAGCTCGAAGAAGTGCTGAAGGTCGGTTTTGGTAATAT
TAAATGTGTCGAATCAGGCGGTCCAGAACCTGGCGTTGGTTGTGCTGGTCGCGGTGTTAT
TACGGCAATTAACTTTCTTGAAGAGGAAGGTGCTTACGAAGCAGACTTAGATTTCGTTTT
CTATGATGTATTGGGGGACGTCGTTTGTGGCGGCTTCGCGATGCCCATCCGTGAAAATAA
AGCCCAAGAAATATACATCGTTTGC
>ASV_26
TTCTACACGCCTTATTTTGCATTCCAAAGCTCAAAACACAATCATGGAAATGGCTGCTCA
GGCAGGCACGGTTGAGGATCTCGAGCTCGATGACGTGCTTAAAGTTGGTTATGGTAACAT
TAAGTGTGTAGAAGCAGGCGGTCCAGAGCCCAGCGTTGGGTGTGCCGGTCGTGGTGTTAT
TACTGCGATTAATTTCCTTGAAGAAGAGGGTGCGTATGAAGAAGATCTAGACTTTGTTTT
CTATGATGTTCTTGGGGATGTGGTCTGTGGTGGATTTGCAATGCCTATTCGTGAGAATAA
GGCTCAAGAAATTTACATTGTTTGT
>ASV_67
CTCCACTCGTTTGATCCTTCACTCCAAAGCTCAGAACACCATCATGGAGATGGCTGCTGA
AGCGGGCACTGTGGAAGATCTGGAACTGGAAGACGTACTGAAAAGTGGTTACGGAGACAT
CCGTTGCGTTGAGTCCGGTGGTCCAGAGCCCGGTGTTGGTTGTGCCGGTCGCGGTGTCAT
CACAGCGATCAACTTCCTCGAAGAAGAAGGTGCTTACGAAGACGATCTGGACTTCGTGTT
CTACGACGTACTGGGTGATGTTGTGTGTGGTGGTTTCGCCATGCCGATTCGTGAGAACAA
AGCTCAGGAAATCTACATCGTTGTA
>ASV_22
TTCTACACGACTTATTCTGCATTCAAAAGCGCAAAACACTATAATGGAGATGGCTGCGCA
GGCTGGCACGGTAGAAGATCTCGAGCTTGAAGAAGTGCTTAAAGTTGGTTTTGGCGACAT
TAAGTGCGTTGAATCAGGTGGACCAGAGCCAGGTGTTGGCTGTGCCGGTCGTGGTGTTAT
TACCGCGATTAACTTCCTTGAAGAGGAAGGTGCATATTCAGACGACCTAGATTTCGTATT
TTATGATGTCCTTGGGGATGTGGTCTGTGGTGGATTTGCAATGCCTATTCGTGAGAATAA
GGCTCAAGAAATTTACATTGTTTGT
>ASV_170
CTCCACGCGTCTTATCTTGCACTCCAAAGCCCAAAACACAATCATGGAAATGGCTGCCCA
AGCAGGTACGGTTGAGGATTTAGAGCTTGATGACGTACTTAAGGTTGGCTACGGCGATAT
TAAGTGTGTAGAAGCAGGCGGTCCAGAGCCCGGCGTTGGTTGTGCCGGTCGCGGTGTTAT
TACTGCGATTAACTTTCTTGAAGAAGAGGGTGCATATGAAGAGGATCTAGACTTTGTTTT
CTATGATGTTCTGGGCGACGTGGTCTGCGGCGGCTTTGCTATGCCAATTCGTGAAAACAA
AGCTCAAGAGATCTACATTGTTTGC
>ASV_5
CTCCACGCGTCTTATCTTGCATTCCAAAGCTCAGAACACAATCATGGAAATGGCTGCCCA
GGCTGGCACGGTAGAAGATCTCGAGCTTGAAGAAGTGCTTAAAGTTGGTTTTGGCGACAT
TAAGTGCGTTGAATCAGGTGGACCAGAGCCAGGTGTTGGCTGTGCCGGTCGTGGTGTTAT
TACCGCGATTAACTTCCTTGAAGAGGAAGGTGCATATTCAGACGACCTAGATTTCGTATT
TTATGATGTCCTTGGGGATGTGGTCTGTGGTGGATTTGCAATGCCTATTCGTGAGAATAA
GGCTCAAGAAATTTACATTGTCTGC
>ASV_78
TTCTACACGCCTTATCTTGCATTCCAAAGCTCAGAACACAATCATGGAAATGGCTGCCCA
GGCAGATACGGTTGAGGATTTAGAGCTTGAAGACGTACTTAAGGTTGGCTACGGCGATAT
TAAGTGTGTAGAAGCAGGCGGTCCAGAGCCCGGCGTTGGTTGTGCCGGTCGCTGTGTTAT
TACTGCGATTAACTTTCTTGAGGAAGAAGGTGCATATGAAGACGATCTAGACTTTGTTTT
CTATGACGTTCTTGGCGACGTGGTCTGCGGCGGTTTTGCTATGCCAATTCGCGAAAATAA
GGCTCAAGAAATTTACATTGTCTGC
>ASV_65
TTCCACGCGCCTTATTCTGCATTCAAAAGCGCAAAATACTATCATGGAAATGGCTGCAGA
GGCCGGCACGGTAGGGGATCTAGAGCTCGAAGAAGTGCTAAAGGTCGGTTTTGGTGATAT
TAAATGTGTCGAATCAGGCGGTCCAGAACCTGGCGTTGGTTGTGCTGGTCGCGGTGTTAT
TACGGCAATTAACTTTCTTGAAGAGGAAGGTGCTTACGAAGCAGACTTAGATTTCGTTTT
CTATGATGTATTGGGAGACGTCGTTTGTGGCGGCTTCGCGATGCCCATCCGTGAAAATAA
AGCCCAAGAAATATACATCGTTTGC
>ASV_32
TTCTACACGACTTATTCTGCACTCAAAAGCGCAAAACACTATAATGGAGATGGCTGCGCA
GGCTGGCACGGTAGAAGATCTCGAGCTTGAAGAAGTGCTTAAAGTTGGTTTTGGCGACAT
TAAGTGTGTAGAAGCAGGCGGTCCAGAGCCCGGCGTTGGATGTGCCGGTCGCGGTGTTAT
TACTGCGATTAATTTCCTTGAAGAAGAGGGTGCGTATGAAGACGATTTGGACTTTGTTTT
CTATGACGTTCTTGGCGACGTGGTCTGCGGCGGTTTTGCTATGCCAATTCGCGAAGATAA
GGCTCAAGAAATTTACATTGTCTGC
>ASV_104
TTCTACACGCCTTATTTTGCATTCCAAAGCTCAGAACACAATCATGGAAATGGCTGCCCA
GGCAGGTACGGTTGAGGATTTAGAGCTTGAAGACGTACTTAAGGTTGGCTACGGCGATAT
TAAGTGTGTAGAAGCAGGCGGTCCAGAGCCCGGCGTTGGTTGTGCCGGTCGCGGTGTTAT
TACCGCGATTAACTTTCTTGAGGAAGAAGGTGCATATGAAGACGATCTAGACTTTGTTTT
CTATGATGTTCTGGGCGACGTGGTCTGCGGCGGTTTTGCTATGCCGATTCGCGAAAATAA
GGCTCAAGAAATTTACACTGTCTGC
>ASV_97
CTCCACGCGTCTTATCCTGCATTCCAAAGCTCAGAACACAATCATGGAAATGGCTGCCCA
GGCAGGTACGGTTGAGGATTTAGAGCTTGAAGACGTACTTAAGGTTGGCTACGGCGATAT
TAAGTGTGTAGAAGCAGGCGATCCAGAGCCCGGCGTTGGTTGTGCCGGTCGCGGTGTTAT
TACCGCGATTAACTTTCTTGAGGAAGAAGGTGCATATGAAGACGATTTGGACTTTGTTTT
CTATGACGTTCTTGGCGACGTGGTCTGCGGCGGTTTTGCTATGCCAATTCGCGAAAATAA
GGCTCAAGAAATTTACATTGTCTGC
>ASV_144
TTCTACACGACTTATTCTGCATTCAAAAGCGCAAAACACTATAATGGAGATGGCTGCGCA
GACTGGCACGGTAGAAGATCTCGAGCTTGAAGAAGTGCTTAAAGTTGGTTTTGGCGACAT
TAAGTGGGTTGAATCAGGTGGACCAGAGCCAGGTGTTGGCTGTGCCGGTCATGGTGTTAT
TACCGCGATTAATTTCCTTGAAGAAGAGGGTGCGTATGAAGACGATTTGGACTTTGTTTT
CTATGACGTTCTTGGCGACGTGGTCTGCGGCGGTTTTGCTATGCCAATTCGCGAAAATAA
GGCTCAAGAAATTTACATTGTCTGC
>ASV_171
TTCTACACGTCTCATATTGCACTCCAAAGCTCAAAACACCATCATGGAGATGGCTGCTCA
GGCAGGCACGGTTGAGGATTTAGAGCTGGAAGACGTTCTGAAGGTTGGATATGGCGACAT
TAAGTGTGTAGAAGCTGGCGGTCCGGAGCCCGGCGTTGGATGTGCCGGCCGCGGCGTTAT
CACTGCGATTAACTTTCTTGAGGAAGAGGGTGCATATGAAGACGATCTAGACTTTGTTTT
CTATGATGTCCTTGGCGACGTGGTCTGCGGCGGTTTTGCTATGCCAATTCGCGAAAATAA
AGCTCAAGAAATCTACATTGTCTGC
>ASV_149
TTCTACACGCCTTATTTTGCATTCCAAAGCTCAAAACACAATCATGGAAATGGCTGCTCA
GGCAGGCACGGTTGAGGATCTCGAGCTAGAAGATGTTCTAAAGGTTGGATACGGCGATAT
TAAGTGTGTAGAAGCAGGCGGTCCAGAGCCCGGCGTTGGATGTGCCGGTCGTGGTGTTAT
TACTGCGATTAATTTCCTTGAAGAAGAGGGTGCGTATGAAGACGATTTGGACTTTGTTTT
CTATGACGTTCTTGGCGACGTGGTCTGCGGCGGTTTTGCTATGCCAATTCGCGAAAATAA
GGCTCAAGAAATTTACATTGTCTGC
>ASV_151
TTCTACACGTCTCATATTGCACTCCAAAGCTCAAAACACCATCATGGAGATGGCTGCTCA
GGCAGGCACGGTTGAGGATTTAGAGCTCGAAGACGTTCTGAAGGTTGGATATGGCGACAT
TAAGTGCGTTGAATCAGGTGGACCAGAGCCAGGTGTTGGCTGTGCCGGTCGTGGTGTTAT
TACCGCGATTAACTTCCTTGAAGAGGAAGGTGCATATTCAGACGACCTAGATTTCGTATT
TTATGATGTCCTTGGGGATGTGGTCTGTGGTGGATTTGCAATGCCTATTCGTGAGGATAA
GGCTCAAGAAATTTACATTGTTTGG
>ASV_25
TTCTACACGACTTATTCTGCATTCAAAAGCGCAAAACACTATAATGGAGATGGCTGCGCA
GGCTGGCACGGTAGAAGATCTCGAGCTTGAAGAAGTGCTTAAAGTTGGTTATGGCGACAT
TAAGTGCGTTGAATCAGGTGGACCAGAGCCAGGTGTTGGCTGTGCCGGACGCGGTGTTAT
CACTGCGATTAACTTTCTTGAGGAAGAGGGTGCATATGAAGACGATCTAGACTTTGTTTT
CTATGATGTCCTTGGCGACGTGGTCTGCGGCGGTTTTGCTATGCCAATTCGCGAAAACAA
GGCTCAAGAAATCTACATTGTCTGC
>ASV_154
TTCCACACGTCTCATTCTGCACTCCAAAGCTCAAAACACCATCATGGAGATGGCTGCCCA
GGCAGGTACGGTTGAGGATTTAGAGCTCGAAGACGTTCTGAAGGTTGGATATGGCGATAT
TAAGTGTGTAGAAGCAGGTGGTCCAGAGCCCGGCGTTGGATGTGCCGGACGCGGTGTTAT
CACTGCGATTAACTTTCTTGAGGAAGAGGGTGCATATGAAGACGATCTAGACTTTGTTTT
CTATGATGTCCTTGGGGATGTGGTCTGTGGTGGATTTGCGATGCCTATTCGTGAGAATAA
GGCTCAAGAAATTTACATTGTTTGT
>ASV_60
TTCCACACGTCTCATTCTGCACTCCAAAGCTCAACACACCATCATGGAGATGGCTGCCCA
GGCAGGTACGGTTGAGGATTTAGAGTTCGAAGACGTTCTGAAGGTTGGATATGGCGATAT
TAAGTGTGTAGAAGCAGGTGGTCCAGAGCCCGGCGTTGGATGTGCCGGTCGTGGTGTTAT
TACCGCGATTAACTTCCTTGAAGAGGAAGGTGCATATTCAGACGACCTAGATTTCGTATT
TTATGATGTCCTTGGGGATGTGGTCTGTGGTGGATTTGCAATGCCTATTCGTGAGAATAA
GGCTCAAGAAATTTACATTGTTTGT
>ASV_146
TTCTACACGTCTCATATTGCACTCCAAAGCCCAAAACACCATCATGGAGATGGCTGCTCA
GGCAGGCACGGTTGAGGATTTAGAGCTGGAAGACGTTCTGAAGGTTGGATATGGCGACAT
TAAGTGTGTAGAATCAGGTGGACCAGAGCCAGGTGTTGGCTGTGCCGGTCGTGGTGTTAT
TACCGCGATTAACTTCCTTGAAGAGGAAGGTGCATATTCAGACGACCTAGATTTCGTATT
TTATGATGTCCTTGGGGATGTGGTCTGTGGTGGATTTGCAATGTCTATTCGTGAGAATAA
GGCTCAAGAAATTTACATTGTTTGT
>ASV_100
TTCTACACGACTTATTCTGCACTCAAAAGCGCAAAACACTATAATGGAGATGGCTGCGCA
GGCAGGTACGGTTGAGGATTTAGAGCTCGAAGACGTTCTGAAGGTTGGATATGGCGACAT
TAAGTGCGTTGAATCAGGTGGACCAGAGCCAGGTGTTGGCTGTGCCGGTCGTGGTGTTAT
TACCGCGATTAACTTCCTTGAAGAGGAAGGTGCATATTCAGACGACCTAGATTTCGTATT
TTATGATGTCCTTGGGGATGTGGTCTGTGGTGGATTTGCAATGCCTATTCGTGAGAATAA
GGCTCAAGAAATTTACATTGTTTGT
>ASV_12
TTCTACACGACTTATTCTGCATTCAAAAGCGCAAAACACTATAATGGAGATGGCTGCGCA
GGCTGGCACGGTAGAAGATCTCGAGCTTGAAGAAGTGCTTAAAGTTGGTTATGGCGACAC
TAAGTGCGTTGAATCAGGTGGACCAGAGCCAGGTGTTGGCTGTGCCGGTCGTGGTGTTAT
TACCGCGATTAACTTCCTTGAAGAGGAAGGTGCATATTCAGACGACCTAGATTTCGTATT
TTATGATGTCCTTGGGGATGTGGTCTGTGGTGGATTTGCAATGCCTATTCGTGAGAATAA
GGCTCAAGAAATTTACATTGTTTGT
>ASV_168
TTCCACACGTCTCATTCTGCACTCCAAAGCTCAAAACACCATCATGGAGATGGCTGCCCA
GGCAGGTACGGTTGAGGATTTAGAGCTCGAAGACGTTCTGAAGGTTGGATATGGCGATAT
TAAGTGTGTAGAAGCAGGTGGTCCAGAGCCCGGCGTTGGATGTGCCGGACGCGGTGTTAT
CACTGCGATTAACTTTCTTGAGGAAGAGGGTGCATATGAAGACGATCTAGACTTTGTTTT
CTATGATGTCCTTGGGGATGTGGTCTGTGGTGGATTTGCAATGCCTATTCGTGAGAATAA
GGCTCAAGAAATTTACATTGTTTGT
>ASV_117
TTCCACGCGCCTTATTCTGCATTCAAAAGCGCAAAATACTATCATGGAAATGGCTGCAGA
GGCCGGCACGGTAGAGGATCTAGAGCTCGAAGAAGTGCTGAAGGTCGGTTTTGGTAATAT
TAAATGTGTCGAATCAGGCGGTCCAGAACCTGGCGTTGGTTGTGCTGGTCGCGGTGTTAT
TACGGCAATTAACTTTCTTGAAGAGGAAGGTGCTTACGAAGCAGACTTAGATTTCGTTTT
CTATGATGTATTGGGAGACGTCGTTTGTGGCGGCTTCGCGATGCCCATCCGTGAAAATAA
AGCCCAAGAAATATACATCGTTTGC
>ASV_4
TTCCACGCGCCTTATTCTGCATTCCAAAGCGCAAAATACTATCATGGAAATGGCTGCAGA
GGCCGGCACGGTAGAGGATCTAGAGCTCGAAGAAGTGCTGAAGGTCGGTTTTGGTAATAT
TAAATGTGTCGAATCAGGCGGTCCAGAACCTGGCGTTGGTTGTGCTGGTCGCGGTGTTAT
TACGGCAATTAACTTTCTTGAAGAGGAAGGTGCTTACGAAGCAGACTTAGATTTCGTTTT
CTATGATGTATTGGGAGACGTCGTTTGTGGCGGCTTCGCGATGCCCATCCGTGAAAATAA
AGCCCAAGAAATATACATCGTTTGC
>ASV_145
CTCCACCCGTCTGATCCTGCACTCCAAGGCCCAGAACACCATCATGGAAATGGCGGCCGA
GGCCGGCACCGTGGAAGACCTCGAGCTCGAAGACGTGCTCAAGGCCGGCTACGGCGGCAT
CAAGTGCGTCGAGTCGGGCGGCCCCGAGCCGGGCGTGGGTTGCGCTGGCCGCGGTGTGAT
CACCGCGATCAACTTCCTCGAAGAGGAAGGCGCCTACGAGGATGACCTGGACTTCGTGTT
CTACGACGTACTCGGCGACGTGGTCTGTGGCGGTTTCGCCATGCCCATCCGCGAGAACAA
GGCCCAGGAAATCTACATCGTCTGC
>ASV_85
CTCGACCCGCCTGATCCTGCACGCCAAGGCGCAGGACACCATTCTGAGCCTCGCGGCCAA
CGCCGGCAGTGTCGAGGACCTCGAGATCGAGGACGTCATGAAGGTCGGCTACAGGGACAT
TCGCTGCGTCGAGTCGGGCGGGCCGGAGCCGGGCGTCGGCTGCGCCGGCCGCGGCGTCAT
CACCTCGATCAACTTCCTGGAAGAGAACGGCGCCTATGAGGACATCGACTACGTGTCCTA
CGACGTGCTCGGCGACGTCGTCTGCGGCGGCTTTGCGATGCCGATCCGCGAGAACAAGGC
GCAGGAGATCTACATCGTGATGTCC
>ASV_134
CTCGACCCGTCTGATCCTGAACTCCAAAGCACAGGACACCGTGCTGCACCTGGCCGCCGA
AATGGGTTCGGTCGAGGATCTGGAGCTCGAGGACGTGCTGAAGGTCGGCTATCAGGACAT
CAAATGCGTGGAATCCGGCGGCCCCGAGCCGGGGGTTGGCTGCGCTGGTCGCGGTGTGAT
CACCTCGATCAACTTCCTGGAAGAGAACGGCGCCTATGACGATGTGGACTATGTGTCCTA
TGACGTTCTGGGCGACGTGGTCTGCGGCGGCTTTGCCATGCCGATCCGCGAAAACAAGGC
CCAGGAGATCTATATCGTGATGTCG
>ASV_91
CTCCACCCGTCTGATCCTGCACGCCAAGGCCCAGGACACCGTGCTCTCCCTGGCTGCCGA
CGCCGGCTCCGTGGAAGACCTGGAACTGGAAGACGTGCTGAAGGTGGGTTACCGCGACAT
CCGCTGCGTTGAATCCGGCGGTCCGGAACCCGGCGTCGGCTGCGCCGGCCGCGGCGTTAT
CACCGCCATCAACTTCCTCGAAGAGAACGGCGCCTACGACGGCGTGGACTACGTTTCCTA
CGACGTGCTGGGCGACGTGGTGTGTGGCGGCTTCGCCATGCCCATCCGCGAGAACAAGGC
CCAGGAAATCTACATCGTCATGTCC
>ASV_99
TTCGACCCGCCTGATCCTGCACGCCAAGGCGCAGGACACGATTCTGAGCCTCGCGGCGAA
CGCCGGCAGCGTCGAGGACCTCGAGATCGAGGACGTCATGAAGGTCGGCTACCGCGACAT
CCGCTGCGTCGAGTCCGGTGGTCCGGAGCCGGGCGTCGGCTGCGCCGGCCGCGGCGTCAT
CACCTCGATCAACTTCCTCGAAGAGAACGGCGCCTATGAGGACATCGACTACGTGTCCTA
CGACGTGCTGGGCGACGTCGTCTGCGGCGGCTTCGCGATGCCGATCCGCGAGAACAAGGC
GCAGGAAATCTACATCGTGATGTCC
>ASV_111
CTCAACTCGACTAATGTTACATTCAAAAGCTCAAAACACCATTATGGAAATGGCTGCTGA
AGCCGGTACCGTTGAAGATCTGGAACTGGAAGATGTACTCAAGGTTGGTTATGGCGATAC
CAAATGTGTTGAATCAGGTGGTCCGGAACCCGGTGTTGGTTGTGCTGGCCGCGGTGTAAT
CACGGCGATTAACTTTCTTGAAGAAGAAGGTGCTTATGATGAAGACCTGGATTTCGTATT
TTACGATGTTTTGGGTGACGTTGTATGTGGTGGTTTTGCTATGCCGATTCGTGAAAATAA
GGCACAAGAAATTTATATCGTATGT
>ASV_142
TTCTACACGACTTATTCTGCACTCAAAAGCGCAAAACACTATAATGGAGATGGCTGCGCA
GGCTGGCACGGTAGAAGATCTCGAGCTTGAAGAAGTGCTTAAAGTTGGTTATGGCGACAT
TAAGTGCGTTGAATCAGGTGGACCAGAGCCAGGTGTTGGCTGTGCCGGTCGTGGTGTTAT
TACCGCGATTAACTTCCTTGAAGAGGAAGGTGCATATTCAGACGACCTAGATTTCGTATT
TTATGATGTCCTTGGGGACGTGGTCTGCGGTGGATTTGCAATGCCTATTCGTGAGAATAA
GGCTCAAGAAATTTACATTGTTTGT
>ASV_24
TTCCACGCGCCTTATTCTGCATTCAAAAGCGCAAAATACAATTATGGAGATGGCTGCAGA
GGCCGGTACAGTAGAGGATCTAGAGCTCGAAGAAGTGCTGAAGGTCGGTTTTGGTGATAT
TAAATGTGTCGAATCAGGCGGTCCAGAACCTGGCGTTGGTTGTGCTGGTCGCGGTGTTAT
TACGGCAATTAACTTTCTTGAAGAGGAAGGTGCTTACGAAGCAGACTTAGATTTCGTTTT
CTATGATGTATTGGGGGACGTCGTTTGTGGCGGCTTCGCGATGCCCATCCGTGAAAATAA
AGCCCAAGAAATATACATCGTTTGC
>ASV_163
TTCCACACGTCTCATTCTGCACTCCAAAGCTCAAAACACCATCATGGAGATGGCTGCTCA
GGCAGGTACGGTTGAGGATTTAGAGCTCGAAGACGTTCTGAAGGTTGGATATGGCGATAT
TAAGTGTGTAGAAGCAGGTGGTCCAGAGCCCGGCGTTGGATGTGCCGGACGCGGTGTTAT
CACTGCGATTAACTTTCTTGAGGAAGAGGGTGCATATGAAGACGATCTAGACTTTGTTTT
CTATGATGTCCTTGGCGACGTGGTCTGCGGCGGTTTTGCTATGCCAATTCGCGAAAACAA
GGCTCAAGAAATCTACATTGTCTGC
>ASV_41
TTCAACTAGACTTATTTTACATGAGAAAGCTCAATCAACTATTATGCAACTAGCTTCAGA
AGCAGGAACAGTTGAGGATTTAGAATTAGAAGATGTTTGTAAGCCAGGAGCTGCAGAGTT
CCATCCAGAAGATGAAGAGATTACAGATGGATACATTATGTGTACTGAGTCTGGAGGTCC
TGAGCCAGGTGTTGGTTGTGCTGGTAGAGGTGTTATTACAGCTATTAACTTTCTTGAAGA
AGAGGGTGCTTATGATGATGAATTAGATTTCGTATCTTACGATGTTCTTGGGGATGTTGT
TTGTGGTGGATTTGCTATGCCAATT
>ASV_45
TTCAACTCGTCTGATCCTGCACTCTAAAGCACAAACTACTGTAATGCACCTGGCTGCTGA
AGCTGGCACCGTTGAAGATCTGGAGCTGGAAGATGTACTGTCAGTTGGTTACGGCGATGT
TAAGTGCGTTGAGTCTGGTGGTCCTGAGCCAGGTGTTGGTTGTGCGGGTCGCGGTGTAAT
CACTGCTATCAACTTCCTGGAAGAAGAAGGCGCTTACGACGAAGATCTGGACTTCGTATT
CTACGATGTACTGGGTGACGTTGTATGTGGTGGTTTCGCCATGCCTATCCGTGAGAACAA
GGCACAGGAAATCTACATCGTATGC
>ASV_83
TTCTACACGCCTTATTTTGCATTCCAAAGCTCAAAACACAATCATGGAAATGGCTGCTCA
GGCAGGCACGGTTGAGGATCTCGAGCTAGAAGATGTTCTAAAGGTTGGATACGGCGACAT
TAAGTGTGTAGAAGCAGGCGGTCCAGAGCCCGGCGTTGGATGTGCCGGTCGCGGTGTTAT
TACTGCAATTAATTTCCTTGAAGAAGAGGGTGCGTATGAAGACGATTTGGACTTTGTTTT
CTATGACGTTCTTGGCGACGTGGTCTGCGGCGGTTTTGCTATGCCAATTCGCGAAAATAA
GGCTCAAGAAATTTACATTGTCTGC
>ASV_30
CTCCACGCGGCTTTTGATGGGTGGGCTGGCGCAGAAGACCGTGCTGGACACGCTTCGCGA
AGAGGGCGAGGACGTCGAACTGCAAGACGTTCGCATCGATGGGTTCGGCACCACGTTGTG
CGTCGAATCCGGCGGGCCGGAGCCGGGCGTCGGGTGTGCCGGCCGGGGAATCATCACTTC
GATCAACCTCTTGGAACAACTTGGCGCCTATAACGAGGACCAGGAACTCGATTACGTGTT
TTACGACGTACTGGGCGACGTGGTCTGTGGCGGGTTCGCCATGCCCATCCGCGAAGGAAA
GGCCCAGGAGATCTACATCGTTTGC
>ASV_160
CTCTACTCGTCTGATCCTGCACTCCAAGGCCCAGAACACCATCATGGAAATGGCTGCTGA
AGCCGGTACCGTTGAAGATCTGGAACTGGAAGATGTACTGAAGACCGGTTACGGCGACGT
GAAGTGCGTTGAGTCCGGTGGTCCGGAGCCGGGTGTTGGTTGCGCCGGTCGTGGTGTTAT
CACCGCTATCAACTTCCTGGAAGAGGAAGGTGCCTACGAAGACGATCTGGACTTCGTCTT
CTACGACGTACTGGGTGACGTTGTATGCGGTGGCTTCGCGATGCCGATCCGTGAAAACAA
AGCTCAGGAAATCTACATCGTATGC
>ASV_49
TTCCACGCGTCTGATCCTGCACGCCAAGGCGCAGGACACCATCCTCAGCCTCGCGGCCGC
CGCCGGCAGCGTCGAGGATCTGGAACTCGAAGAAGTGATGAAGGTCGGCTACCGCGACAT
CCGTTGCGTCGAGTCCGGCGGTCCTGAGCCCGGCGTCGGCTGCGCCGGCCGCGGCGTCAT
CACCTCCATCAACTTCCTGGAAGAAAACGGCGCCTACGAGGACATCGACTATGTGTCCTA
CGACGTGCTCGGCGACGTGGTGTGCGGCGGTTTCGCCATGCCCATCCGCGAGAACAAGGC
CCAGGAAATCTACATCGTCATGTCC
>ASV_80
TTCCACTCGTTTAATGTTGCACTGTAAAGCACAAACCACTGTTTTACATTTAGCTGCAGA
AAGAGGAACTGTAGAGGATATCGAACTTGATGAAGTAGTAATTCCTGGTTACAACAACGT
TTTATGTGTTGAATCTGGTGGTCCTGAGCCTGGAGTTGGATGTGCTGGTCGTGGTATTAT
CACCGCTATCAACTTCCTTGAAGAAGAAGGTGCTTACGAAAATCTAGATTTCGTATCTTA
TGACGTATTAGGAGACGTTGTATGTGGTGGTTTCGCTATGCCTATCCGTGAAGGAAAAGC
ACAAGAAATCTACATCGTTACTTCT
>ASV_50
TTCTACGCGCCTTATTTTGCATTCCAAAGCTCAAAACACAATCATGGAAATGGCTGCTCA
GGCAGGCACGGTTGAGGATCTCGAGCTAGAAGATGTTCTAAAGGTCGGATACGGCGACAT
TAAGTGTGTAGAAGCAGGCGGTCCAGAGCCCGGCGTTGGATGTGCCGGTCGCGGTGTTAT
TACTGCGATTAATTTCCTTGAAGAAGAGGGTGCGTATGAAGACGATCTAGACTTTGTTTT
CTATGACGTTCTTGGCGACGTGGTCTGCGGCGGTTTTGCTGTGCCAATTCGCGAAAATAA
GGCTCAAGAAATTTACATTGTCTGC
>ASV_59
TTCTACGCGCCTTATTTTGCATTCCAAAGCTCAAAACACAATCATGGAAATGGCTGCTCA
GGCAGGCACGGTTGAGGATCTCGAGCTAGAAGATGTTCTAAAGGTCGGATACGGCGACAT
TAAGTGTGTAGAAGCAGGCGGTCCAGAGCCCGGCGTTGGATGTGCCGGTCGCGGTGTTAT
TACTGCGATTAATTTCCTTGAAGAAGAGGGTGCGTATGAAGACGATCTAGACTTTGTTTT
CTATGACGTTCTTGGCGACGTGGTCTGCGGCGGTTTTGCTATGCCAATTCGCGAAAATAA
GGCTCAAGAAATTTACATTGTCTGC
>ASV_96
TTCCACACGTCTTATTCTGCACTCAAAAGCGCAAAACACAATAATGGAGATGGCTGCACA
GGCTGGCACGGTAGAGGATCTTGAGCTTGAAGAAGTGCTTAAGGTTGGCTTTGGCGACAT
TAAGTGCGTGGAGTCAGGTGGTCCTGAGCCTGGAGTTGGCTGTGCTGGTCGTGGTGTTAT
TACCGCGATTAACTTCCTTGAAGAGGAAGGTGCATATACAGACGACTTAGATTTCGTTTT
TTATGATGTTCTAGGTGATGTGGTTTGTGGCGGATTTGCAATGCCTATTCGTGAGAATAA
GGCTCAGGAAATCTACATTGTTTGC
>ASV_173
TTCCACACGTCTTATTCTGCACTCAAAAGCGCAAAACACAATAATGGAGATGGCTGCACA
GGCTGGCACGGTAGAGGATCTTGAGCTTGAAGAAGTGCTTAAGGTTGGCTTTGGCGACAC
TAAGTGCGTGGAGTCAGGTGGTCCTGAGCCTGGAGTTGGCTGTGCTGGTCGTGGTGTTAT
TACCGCGATTAACTTCCTTGAAGAGGAAGGTGCATATACAGACGACTTAGATTTCGTTTT
TTATGATGTTCTAGGTGATGTGGTTTGTGGCGGATTTGCAATGCCTATTCGTGAGAATAA
GGCTCAGGAAATCTACATTGTTTGC
>ASV_71
TTCCACTCGTTTAATGTTGCACTGTAAAGCACAAACCACTGTTTTACATTTAGCTGCAGA
AAGAGGAACTGTAGAGGATATCGAACTTGATGAAGTAGTAATTCCTGGTTGCAACAACGT
TTTATGCGTTGAATCAGGTGGACCAGAGCCAGGTGTTGGCTGTGCCGGTCGTGGTGTTAT
TACCGCGATTAACTTCCTTGAAGAGGAAGGTGCATATTCAGACGACCTAGATTTCGTATT
TTATGATGTCCTTGGGGATGTGGTCTGTGGTGGATTTGCAATGCCTATTCGTGAGAATAA
GGCTCAAGAAATTTACATTGTTTGT
>ASV_102
TTCCACTCGTTTAATGTTGCACTGTAAAGCACAAACCACTGTTTTACATTTAGCTGCAGA
AAGAGGAACTGTAGAGGATATCGAACTTGATGAAGTAGTAATTCCTGGTTACAACAACGT
TTTATGTGTTGAATCTGGTGGTCCTGAGCCTGGAGTTGGATGTGCTGGTCGTGGTGTTAT
TACCGCGATTAACTTCCTTGAAGAGGAAGGTGCATATTCAGACGACCTAGATTTCGTATT
TTATGATGTCCTTGGGGATGTTGTCTGTGGTGGATTTGCAATGCCTACTCGTGAGAATAA
GGCTCAAGAAATTTACATTGTTTGT
>ASV_174
TTCCACTCGTTTAATGTTGCACTGTAAAGCACAAACCACTGTTTTACATTTAGCTGCAGA
AAGAGGAGCTGTAGAGGATATCGAACTTGATGAAGTAGTAATTCCTGGTTACAACAACGT
TTTATGTGTTGAATCTGGTGGTCCTGAGCCTGGAGTTGGATGTGCTGGTCGTGGTATTAT
CACCGCTATCAACTTCCTTGAAGAAGAAGGTGCTTACGAAAATCTAGATTTCGTATCTTA
TGACGTATTAGGAGACGTTGTATGTGGTGGTTTCGCTATGCCTATTCGTGAGAATAAGGC
TCAAGAAATTTACATTGTTTGTTCT
>ASV_166
TTCTACACGACTTATTCTGCACTCAGAAGCGCAAAACACTATAATGGAGATGGCTGCGCA
GGCTGGCACGGTAGAAGATCTCGAGCTTGAAGAAGTGCTTAAAGTTGGTTATGGCGACAT
TAAGTGCGTTGAATCAGGTGGACCAGAGCCAGGTGTTGGCTGTGCCGGTCGTGGTGTTAT
TACCGCGATTAACTTCCTTGAAGAGGAAGGTGCATATTCAGACGACCTAGATTTCGTATC
TTATGACGTATTAGGAGACGTTGTATGTGGTGGTTTCGCTATGCCTATCCGTGAAGGAAA
AGCGCAAGAAATCTACATCGTTACT
>ASV_69
TTCCACACGACTTATTCTGCACTCAAAAGCGCAAAACACTATAATGGAGATGGCTGCGCA
GGCTGGCACGGTAGAAGATCTCGAGCTTGAAGAAGTGCTTAAAGTTGGTTATGGCGACAT
TAAGTGCGTTGAATCAGGTGGACCAGAGCCAGGTGTTGGCTGTGCCGGTCGTGGTATTAT
CACCGCTATCAACTTCCTTGAAGAAGAAGGTGCTTACGAAAATCTAGATTTCGTATCTTA
TGACGTATTAGGAGACGTTGTATGTGGTGGTTTCGCTATGCCTATCCGTGAAGGAAAAGC
ACAAGAAATCTACATCGTTACTTCT
>ASV_119
TTCTACACGACTTATTCTGCACTCAAAAGCGCAAAACACTATAATGGAGATGGCTACGCA
GGCTGGCACGGTAGAGGATCTTGAGCTTGAAGAAGTGCTTAAGGTTGGCTTTGGCGACAC
TAAGTGCGTGGAGTCAGGTGGTCCTGAGCCTGGGGTTGGCTGTGCTGGTCGTGGTGTTAT
TACCGCGATTAACTTCCTTGAAGAGGAAGGTGCATATACAGACGACCTAGATTTCGTATT
TTATGATGTCCTTGGGGATGTGGTCTGTGGTGGATTTGCAATGCCTATTCGTGAGAATAA
GGCTCAAGAAATTTACATTGTTTGT
>ASV_3
TTCCACTCGTTTAATGTTGCACTGTAAAGCACAAACCACTGTTTTACATTTAGCTGCAGA
AAGAGGAGCTGTAGAGGATATCGAACTTGATGAAGTAGTAATTCCTGGTTACAACAACGT
TTTATGTGTTGAATCTGGTGGTCCTGAGCCTGGAGTTGGATGTGCTGGTCGTGGTATTAT
TACCGCGATTAACTTCCTTGAAGAGGAAGGTGCATATTCAGACGACCTAGATTTCGTATT
TTATGATGTCCTTGGGGATGTGGTCTGTGGTGGATTTGCAATGCCTATTCGTGAGAATAA
GGCTCAAGAAATTTACATTGTTTGT
>ASV_77
TTCTACACGACTTATTCTGCACTCAAAAGCGCAAAACACTATAATGGAGATGGCTGCGCA
GGCTGGCACGGTAGAAGATCTCGAGCTTGAAGAAGTGCTTAAGGTTGGTTATGGCGACAT
TAAGTGCGTTGAATCAGGTGGACCAGAGCCAGGTGTTGGATGTGCCGGTCGCGGTGTTGT
TACTGCGATTAATTTCCTTGAAGAAGAGGGCGCGTATGAAGACGATTTGGACTTTGTTTT
CTATGACGTTCTTGGCGACGTGGTCTGCGGCGGTTTTGCTATGCCAATTCGCGAAAATAA
GGCTCAAGAAATTTACATTGTCTGC
>ASV_93
TTCCACACGTCTCATTCTGCACTCCAAAGCTCAAAACACCATCATGGAGATGGCTGCCCA
GGCAGGTACGGTTGAGGATTTAGAGCTCGAAGACGCTCTGAAGGTTGGATATGGCGATAT
TAAGTGTGTAGAAGCAGGTGGTCCAGAGCCCGGTGTTGGATGTGCCGGTCGTGGTGTTAT
TACCGCGATTAACTTCCTTGAGGAGGAAGGTGCATATTCAGACGACCTAGATTTCGTATT
TTATGATGTCCTTGGGGATGTGGTCTGTGGTGGATTTGCAATGCCTATTCGTGAGAATAA
GGCTCAAGAAATTTACATTGTTTGT
>ASV_40
TTCTACACGACTTATTCTGCACTCAAAAGCGCAAAACACTATAATGGAGATGGCTGCGCA
GGCTGGCACGGTAGAAGATCTCGAGCTTGAAGAAGTGCTTAAAGTTGGTTATGGCGACAT
TAAGTGTGTAGAAGCAGGCGGTCCAGAACCCGGCGTTGGTTGTGCCGGACGCGGTGTTAT
CACTGCGATTAACTTTCTTGAGGAAGAGGGTGCATATGAAGACGATCTAGACTTTGTTTT
CTATGATGTCCTTGGCGACGTGGTCTGCGGCGGTTTTGCTATGCCAATTCGCGAAAACAA
GGCTCAAGAAATCTACATTGTCTGC
>ASV_169
CTCTACAAGACTTATTTTACATGAGAAAGCTCAAGCTACTATCATGCAACTAGCTAGTGA
GGCTGGTACAGTTGAAGATCTAGAGTTAGAAGATGTATGTAAGCCAGGTGCGGATGAATT
CCACCCAGATAACACTGATCTCACTGATGGTTTTATCATGTGTACAGAATCAGGTGGTCC
TGAGCCAGGTGTTGGTTGTGCAGGTCGTGGAGTTATTACTGCTATTAACTTTCTTGAAGA
AGAGGGTGCATACGATGATGATCTAGATTTCGTCTCTTATGATGTTCTTGGTGATGTTGT
TTGTGGTGGTTTTGCTATGCCGATC
>ASV_79
CTCAACCCGTCTCATTCTTCATGCCAAGGCGCAGGACACCATCCTGAGCCTGGCCGCTGC
CGAAGGTAGCGTCGAGGACCTCGAGCTCGAGGACGTGATTAAGATGGGCTACAAGGACAT
CCGCTGCGTGGAGTCCGGTGGTCCGGAGCCGGGAGTTGGTTGCGCCGGTCGTGGCGTCAT
CACCTCCATCAACTTCCTGGAAGAGAACGGCGCTTACGAGGACATCGACTACGTGTCCTA
CGACGTGCTCGGCGACGTGGTGTGGGGCGGCTTCGCCATGCCCATTCGCGAGAACAAGGC
CCAGGAAATCTACATCGTCATGTCC
>ASV_61
CTCGACCCGCCTGATCCTGCACGCCAAGGCGCAGGACACGATTCTGAGCCTCGCGGCCAA
CGCGGGAAGCGTCGAAGACCTCGAGATCGAGGACGTCATGAAGGTCGGCTATCGGGACAT
CCGCTGCGTCGAGTCCGGCGGTCCGGAGCCGGGCGTCGGCTGCGCCGGCCGCGGCGTCAT
CACCTCGATCAATTTCCTGGAAGAGAACGGCGCCTACGAGGATATCGATTACGTGTCCTA
TGACGTGCTGGGCGACGTTGTCTGCGGCGGCTTCGCGATGCCGATCCGTGAGAACAAGGC
GCAGGAGATCTACATCGTCATGTCC
>ASV_90
CTCGACCCGCCTGATCCTGCACGCCAAGGCGCAGGACACGATTCTGAGCCTCGCGGCCAA
CGCGGGAAGCGTCGAAGACCTCGAGATCGAGGACGTCATGAAGGTCGGCTATCGGGACAT
CCGCTGCGTCGAGTCCGGCGGTCCGGAGCCGGGCGTCGGCTGCGCCGGCCGCGGCGTCAT
CACCTCGATCAATTTCCTGGAAGAGAACGGCGCCTACGAGGATATCGATTACGTGTCCTA
TGACGTGCTGGGCGACGTTGTCTGCGGCGGCTTCGCGATGCCGATCCGCGAGAACAAGGC
GCAGGAGATCTACATCGTCATGTCC
>ASV_110
TTCCACACGTCTCATTCTGCACTCCAAAGCTCAAAACACCATCATGGAGATGGCTGCTCA
GGCAGGCACGGTTGAGGATTTAGAGCTCGAAGACGTTTTGAAGGTTGGATATGGCGACAT
TAAGTGTGTAGAAGCAGGTGGTCCAGAGCCCGGCGTTGGATGTGCCGGTCGCGGTGTTAT
CACTGCGATTAACTTTCTTGAGGAAGAGGGTGCATATGAAGACGATCTAGACTTTGTTTT
CTATGATGTCCTTGGCGACGTGGTTTGCGGCGGTTTTGCTATGCCAATTCGCGAAAACAA
GGCTCAAGAAATCTATATTGTCTGC
>ASV_62
TTCCACGCGTCTTATCTTGCACTCCAAAGCACAGAACACCATCATGGAGATGGCTGCTCA
GGCAGGCACGGTTGAGGATTTAGAGCTCGATGACGTTCTGAAGACTGGCTACGGCAACAT
AAAGTGTGTAGAAGCAGGCGGTCCAGAGCCCGGCGTTGGATGTGCCGGTCGCGGTGTTAT
TACGGCGATTAACTTTCTTGAGGAAGAGGGTGCATATGAAGAGGATCTAGACTTTGTTTT
CTATGATGTCCTTGGCGACGTGGTTTGCGGCGGTTTTGCTATGCCAATTCGCGAAAATAA
GGCTCAAGAAATCTATATTGTCTGC
>ASV_44
CTCCACGCGCCTTATTCTGCATTCTAAAGCGCAAAATACTATCATGGAAATGGCTGCAGA
GGCCGGTACGGTAGAGGATCTAGAGCTCGAAGAAGTGCTAAAGGTCGGTTATGGTGATAT
AAAGTGTGTCGAATCAGGCGGTCCAGAACCTGGCGTTGGTTGTGCTGGTCGCGGTGTTAT
TACGGCAATTAACTTTCTTGAAGAGGAAGGTGCTTACACAGACGACTTAGATTTCGTCTT
CTATGACGTGTTGGGAGACGTTGTTTGCGGTGGTTTCGCGATGCCCATCCGTGAAAACAA
AGCCCAGGAAATATACATAGTTTGC
>ASV_122
TTCTACACGCCTTATTTTGCATTCCAAAGCTCAAAACACAATCATGGAAATGGCTGCTCA
GGCAGGCACGGTTGAGGATCTCGAGCTCGATGACGTGCTTAAGGTTGGTTATGGTAACAT
TAAGTGTGTAGAAGCAGGCGGTCCAGAGCCCGGCGTTGGATGTGCCGGTCGCGGTGTTAT
TACTGCAATTAATTTCCTTGAAGAAGAGGGTGCGTATGAAGAAGATCTAGACTTTGTTTT
CTATGACGTTCTTGGCGACGTGGTCTGCGGCGGTTTTGCTATGCCAATTCGCGAAAATAA
GGCTCAAGAAATTTACATTGTCTGC
>ASV_121
CTCCACTCGTCTGCTGCTCGGTGGGCTGGCTCAGAAAACCGTGCTGGATACGCTTCGTGA
AGAAGGTGAAGACGTCGAACTGGATGATGTAATTAAAGATGGGTATGGAAACACACGCTG
CGTTGAATCCGGCGGACCTGAGCCAGGGGTTGGTTGTGCCGGACGCGGAATTATTACCTC
GATTAACCTGCTCGAGCAGCTGGGTGCTTATGAAGAAGACCAGAAACTCGACTACGTGTT
CTACGACGTACTCGGTGACGTGGTTTGTGGTGGATTCGCTATGCCGATCCGTGAAGGTAA
AGCTGAAGAAATTTATATCGTGGTA
>ASV_20
TTCCACACGTCTCATTCTGCACTCCAAAGCTCAAAACACCATCATGGAGATGGCTGCTCA
GGCAGGCACGGTTGAGGATTTAGAGCTCGAAGACGTTTTGAAGGTTGGATACGGCGACAT
TAAGTGTGTAGAAGCAGGTGGTCCAGAGCCCGGCGTTGGATGTGCCGGTCGCGGTGTTAT
CACTGCGATTAACTTCCTTGAAGAGGAAGGTGCATATTCAGACGACCTAGATTTCGTATT
TTATGATGTCCTTGGGGACGTGGTCTGTGGTGGATTTGCAATGCCTATTCGTGAGAATAA
GGCTCAAGAAATTTACATTGTTTGT
>ASV_172
TTCCACGCGTCTTATCTTGCACTCCAAAGCACAGAACACCATCATGGAGATGGCTGCTCA
GGCAGGCACGGTTGGGGATTTAGAGCTCGATGACGTTCTGAAGACTGGCTACGGCAACAT
TAAGTGCGTTGAATCAGGTGGACCAGAGCCAGGTGTTGGCTGTGCCGGTCGTGGTGTTAT
TACCGCGATTAACTTCCTTGAAGAGGAAGGTGCATATTCAGACGACCTAGATTTCGTATT
TTATGATGTCCTTGGGGACGTGGTCTGTGGTGGATTTGCAATGCCTATTCGTGAGAATAA
GGCTCAAGAAATTTACATTGTTTGT
>ASV_89
TTCCACACGTCTCATTCTGCACTCCAAAGCTCAAAACACCATCATGGAGATGGCTGCTCA
GGCAGGTACGGTTGAGGATTTAGAGCTCGAAGACGTTCTGAAGGTTGGATATGGCGATAT
TAAGTGCGTTGAATCAGGTGGACCAGAGCCAGGTGTTGGCTGTGCCGGTCGTGGTGTTAT
TACCGCGATTAACTTCCTTGAAGAGGAAGGTGCATATTCAGACGACCTAGATTTCGTATT
TTATGATGTCCTTGGGGACGTGGTCTGTGGTGGATTTGCAATGCCTATTCGTGAGAATAA
GGCTCAAGAGATTTACATTGTTTGT
>ASV_43
CTCCACCCGCCTCCTGCTCGGCGGCCTGGCCCAGAAGTCCGTGCTCGACACCCTTCGCGA
AGAAGGCGAGGACGTGGAACTCGAAGATATCCGCAAGCCCGGTTTCGGCGGCACCTGGTG
TGTCGAGTCCGGCGGCCCGGAACCCGGCGTCGGCTGTGCCGGCCGCGGCATCATCACTTC
CATCAACATGCTCGAGTCGCTCGGCGCTTACGAGGAGTCCGAGGGCCTGGACTACGCCTT
CTACGACGTCCTCGGCGACGTCGTCTGCGGCGGATTCGCCATGCCCATCCGCGACGGCAA
GGCCCAGGAGATCTACATCGTCTGT
>ASV_139
CTCCACCCGCCTCCTCCTCGGCGGCCTGGCCCAGCGTTCCGTCCTCGACACCCTCCGCGA
AGAAGGTGAAGACGTCGAGCTCGAAGACATCCGCTCCGGCGGCTTCTGTAACAGCCTCTG
CGTCGAATCCGGCGGTCCCGAGCCGGGTGTCGGCTGTGCCGGTCGCGGTATCATCACCTC
GATCAACATGCTCGAACAGCTCGGTGCCTACGACGAGGACGAAGAACTCGACTATGTGTT
CTACGACGTTCTCGGTGACGTGGTCTGCGGCGGGTTCGCCATGCCGATCCGTGAAGGCAA
GGCCGAGGAAATCTACATCGTCTGC
>ASV_76
TTCCACGCGTCTCATCTTGCACTCCAAAGCACAAAACACCATCATGGAGATGGCTGCTCA
GGCAGGCACGGTTGAGGATTTAGAGCTCGATGACGTTCTGAAGACTGGTTACGGCAATAT
AAAGTGTGTAGAGGCAGGCGGTCCAGAGCCCGGCGTTGGATGTGCTGGTCGCGGTGTTAT
TACGGCGATTAACTTTCTTGAGGAAGAGGGTGCATATGAAGAGGATCTGGACTTTGTTTT
CTATGATGTCCTTGGCGACGTGGTCTGCGGCGGTTTTGCTATGCCAATTCGCGAAAATAA
GGCTCAAGAAATCTACATTGTCTGC
>ASV_64
CTCTACCCGTTTAATCCTCAACTGTAAAGCTCAGGTAACTGTATTACACTTAGCTGCTGA
AATAGGTTCTGTTGAAGACTTAGAACTCGAAGACGTACTGCTCGAAGGGTTTGAAGGCAT
CAAGTGTGTAGAATCTGGTGGTCCTGAGCCTGGAGTTGGTTGTGCTGGTCGTGGTATTAT
CACCTCCATCAACTTCCTAGAAGAAGAAGGAGCTTACGAAGACTTAGAATTCGTATCCTA
CGACGTATTAGGGGACGTTGTATGTGGTGGTTTCGCTATGCCTATCCGTGAAGGAAAAGC
ACAAGAAATCTACATCGTTACCTCT
>ASV_66
TTCAACTCGTCTGATCCTTCACTCAAAAGCTCAAAACACAATCATGGAAATGGCTGCCGA
AGCCGGTACCGTGGAAGATCTTGAGTTAGAAGATGTATTAAAAATGGGTTACGGCAACGT
TAAGTGCGTTGAGTCCGGTGGTCCAGAGCCAGGTGTTGGTTGTGCCGGCCGTGGTGTTAT
CACTGCTATCAACTTCTTAGAAGAAGAAGGTGCTTACGACGATGACCTAGACTTCGTATT
CTACGATGTATTGGGTGACGTGGTATGTGGTGGATTCGCCATGCCCATTCGTGAGAACAA
AGCGCAAGAAATCTACATTGTTTGT
>ASV_136
CTCGACCCGTCTGATCCTGAACTCCAAAGCACAGGACACCGTGCTGCACCTGGCCGCCGA
AATGGGCTCGGTCGAGGATCTGGAGCTCGAAGACGTGCTGAAGATCGGCTATCAGGACAT
CAAATGCGTGGAATCCGGCGGCCCCGAGCCGGGGGTTGGCTGCGCCGGTCGCGGTGTGAT
CACCTCGATCAACTTCCTGGAAGAGAACGGCGCCTATGACGATGTGGACTATGTGTCCTA
TGACGTTCTGGGCGACGTGGTCTGCGGCGGCTTTGCCATGCCGATCCGCGAAAACAAGGC
CCAGGAGATCTATATCGTGATGTCG
>ASV_17
CTCTACTCGTTTAATCTTAAACGCTAAAGCTCAAACTACTGTACTTCACGTTGCTGCTGA
ACTCGGTGCAGTTGAAGACGTAGAACTTGACCAAGTATTGAAGCCAGGTTTCGGTGGCAT
TAAGTGTGTTGAGTCTGGTGGTCCTGAGCCTGGTGTAGGTTGCGCTGGCCGTGGTATTAT
TACTGCTATCAACTTTCTAGAAGAAGAAGGAGCTTATACAGATCTAGATTTCGTAAGCTA
TGACGTACTAGGTGACGTTGTTTGCGGTGGATTTGCAATGCCTATCCGTGAAAACAAAGC
TCAAGAAATCTACATCGTATGTTCC
>ASV_36
TTCTACACGACTTATTCTGTACTCAAAAGCGCAAAACACTATAATGGAGATGGCTGCGCA
GGCTGGCACGGTAGAAGATCTCGAGCTTGAAGAAGTGCTTAAAGTTGGTTATGGCGACAT
TAAGTGCGTTGAATCAGGTGGACCAGAGCCAGGTGTTGGCTGTGCCGGTCGTGGTGTTAT
TACCGCGATTAACTTCCTTGAAGAGGAAGGTGCATATTCAGACGACCTAGATTTCGTATT
TTATGATGTCCTTGGGGACGTGGTCTGTGGTGGATTTGCAATGCCTATTCGTGAGAATAA
GGCTCAAGAAATTTACATTGTTTGT
>ASV_9
CTCTACTCGTTTAATCTTAAACGCTAAAGCTCAAACTACTGTACTTCACGTTGCTGCTGA
GCTCGGTGCAGTTGAAGACGTAGAACTTGACCAAGTATTGAAGCCAGGTTTCGGTGGCAT
TAAGTGTGTTGAGTCTGGTGGTCCTGAGCCTGGTGTAGGTTGCGCTGGCCGTGGTATTAT
TACTGCTATCAACTTTCTAGAAGAAGAAGGAGCTTATACAGATCTAGATTTCGTAAGCTA
TGACGTACTAGGTGACGTTGTTTGCGGCGGTTTTGCTATGCCAATTCGCGAAAATAAGGC
TCAAGAAATTTACATTGTCTGCTCT
>ASV_124
TTCTACACGACTTATTCTGTACTCAAAAGCGCAAAACACTATAATGGAGATGGCTGCGCA
GGCTGGCACGGTAGAAGATCTCGAGCTTGAAGAAGTGCTTAAAGTTGGTTATGGCGACAT
TAAGTGCGTTGAATCAGGTGGACCAGAGCCAGATGTTGGCTGTGCCTGTCGTGGTGTTAT
TACCGCGATTAACTTCCTTGAAGAGGAAGGTGCATATTCAGACGACCTAGATTTCGTATT
TTATGATGTCCTTGGGGACGTGGTCTGTGGTGGATTTGCAATGCCTATTCGTGAGAATAA
GGCTCAAGAAATTTACATTGTTTGT
>ASV_156
TTCCACCCGTCTGATCCTGCACTCGAAAGCCCAGACCACAGTCATGCACCTGGCGGCGGA
AGCCGGCTCTGTCGAAGACCTGGAACTGGAAGACGTCATGGCCGTCGGTTACGGCGATGT
GAAATGTGTCGAATCCGGTGGTCCTGAGCCCGGTGTCGGCTGCGCCGGTCGCGGTGTCAT
CACCGCCATCAACTTCCTGGAAGAGGAAGGCGCCTACGACGAGGACCTGGATTTCGTGTT
TTACGACGTACTGGGTGACGTTGTCTGTGGCGGCTTCGCCATGCCAATCCGTGAGAACAA
GGCCCAGGAAATCTACATCGTGGTG
>ASV_159
CTCCACCCGCCTGATCCTGCACGCAAAGGCTCAGGACACCACCCTGTCGCTGGCCGCTGA
AGCCGGTTCGGTGGAAGACCTCGAAATCGATGACGTGATGAAGGTCGGCTACCGCGACAT
CCGTTGCGTGGAGTCTGGTGGCCCTGAGCCCGGCGTGGGCTGTGCCGGTCGTGGCGTGAT
CACCTCGATCAACTTCCTGGAAGAAAACGGCGCCTACGAAGGTGTGGACTATGTGTCCTA
CGACGTGCTGGGCGACGTGGTGTGCGGTGGCTTCGCCATGCCCATCCGCGAAAACAAGGC
CCAGGAAATCTACATCGTGATGTCG
>ASV_27
TTCAACAAGATTAATCTTACACGAAAAAGCTCAATCAACAATTATGCAATTAGCTTCTGA
AGCTGGTACTGTTGAAGATTTAGAGTTAGAAGATGTATGTAAACCAGGTGCAGATGAGTT
CCACCCAGATAATAATGAAATTACTGAGGGTTATATTATGTGTACTGAGTCTGGTGGACC
AGAGCCAGGTGTTGGATGTGCAGGTAGAGGGGTTATTACAGCAATTAACTTCTTAGAAGA
AGAGGGTGCATATGATGATGAATTAGATTTCGTTTCTTATGATGTACTTGGAGATGTTGT
TTGTGGTGGATTTGCTATGCCAATT
>ASV_88
CTCCACCCGGCTCCTGCTCAACGGACTGGCCCAGAAGACCGTCCTCGACACCCTGCGCAG
CGAAGGCGAAGACCTCGATCTCGACGACGTCGTCAAGGTCGGCTTCAAGGGAACCCGCTG
CGTGGAGTCCGGCGGCCCGGAACCCGGCGTCGGCTGCGCCGGCCGCGGCATCATCACCTC
GATCAACCTTCTCGAACAGCTCGGCGCGTTCGATGAAGAGTACAAACTCGACTACACCTT
CTACGACGTCCTCGGCGACGTGGTGTGCGGCGGATTCGCAATGCCGATCCGCGACGGAAA
GGCGGAGGAAATCTACATCGTCTGC
>ASV_53
TTCCACACGCCTTATTTTGCATTCTAAAGCGCAAAATACAATTATGGAGATGGCTGCAGA
GGCCGGTACAGTAGAGGATCTAGAGCTCGAAGAAGTGCTGAAGGTCGGTTTTGGTAATAT
TAAATGTGTCGAATCAGGCGGTCCAGAACCTGGCGTTGGTTGTGCTGGTCGCGGTGTTAT
TACGGCAATTAACTTTCTTGAAGAGGAAGGTGCTTACGAAGCAGACTTAGATTTCGTTTT
CTATGATGTATTGGGAGACGTCGTTTGTGGCGGCTTCGCGATGCCCATCCGTGAAAATAA
AGCCCAAGAAATATACATCGTTTGC
>ASV_42
TTCCACTCGTTTAATGTTGCACTGTAAGGCACAAACCACTGTTTTACATTTAGCTGCAGA
AAGAGGAACTGTAGAGGATATCGAACTTGATGAAGTAGTAATTCCTGGTTACAACAACGT
TTTATGTGTTGAATCCGGTGGTCCTGAGCCTGGAGTTGGATGTGCTGGTCGTGGTATTAT
CACCGCTATCAACTTCCTTGAAGAAGAAGGTGCTTACGAAAATCTAGATTTCGTATTTTA
TGATGTCCTTGGGGATGTGGTCTGTGGTGGATTTGCAATGCCTATTCGTGAGAATAAGGC
TCAAGAAATTTACATTGTTTGTTCT
>ASV_107
CTCTACACGACTTATTCTGCACTCAAAAGCGCAAAACACTATAATGGAGATGGCTGCGCA
GGCTGGCACGGTAGAAGATCTCGAGCTTGAAGAAGTGCTTAAAGTTGGTTTTGGCGACAT
TAAGTGCGTTGAATCAGGTGGACCAGAGCCAGGTGTTGGCTGTGCCGGTCGTGGTGTTAT
TACCGCGATTAACTTCCTTGAAGAGGAAGGTGCATATTCAGACGACCTAGATTTCGTATT
TTATGATGTCCTTGGGGATGTGGTCTGTGGTGGTTTCGCTATGCCTATCCGTGAAGGAAA
AGCACAAGAAATCTACATCGTTACT
>ASV_95
TTCTACACGACTTATTCTGCATTCAAAAGCGCAAAACACTATAATGGAGATGGCTGCGCA
GGCTGGCACGGTAGAAGATCTCGAGCTTGAAGAAGTGCTTAAAGTTGGTTATGGCGACAT
TAAGTGCGTTGAATCAGGTGGACCAGAGCCAGGTGTTGGCTGTGCCGGCCGTGGTGTTAT
TACCGCGATTAACTTCCTTGAAGAGGAAGGTGCATATTCAGACGACCTAGATTTCGTATT
TTATGATGTCCTTGGGGATGTGGTCTGTGGTGGATTTGCAATGCCTATCCGTGAAGGAAA
AGCACAAGAAATCTACATCGTTACT
>ASV_72
TTCCACACGTCTTATTTTGCACTCCAAAGCGCAAAACACCATCATGGAGATGGCTGCTCA
GGCAGGCACGGTTGAGGATTTAGAGCTGGAAGACGTTCTGAAGATTGGATATGGCGACAT
TAAGTGTGTAGAAGCAGGCGGTCCAGAACCCGGCGTTGGTTGTGCCGGCCGCGGCGTTAT
CACTGCGATTAATTTCCTTGAAGAAGAGGGTGCGTATGAAGACGATTTGGACTTTGTTTT
CTATGACGTTCTTGGCGACGTGGTCTGCGGCGGTTTTGCTATGCCAATTCGCGAAAATAA
GGCTCAAGAAATTTACATTGTCTGC
>ASV_152
TTCTACACGCCTTATTTTGCATTCCAAAGCTCAAAACGCAATCATGGAAATGGCTGCTCA
GGCAGGCACGGTTGAGGATCTGGAACTGGAAGGTGTACTGAAGACCGGTTACGGCGACGT
GAAGTGCGTTGAGTCCGGTGGTCCGGAGCCGGGTGTTGGTTGCGCTGGTCGTGGTGTTAT
CACCGCTATCAACTTCCTGGAAGAGGAAGGTGCCTACGAAGACGATCTGGACTTCGTCTT
CTACGACGTACTGGGTGACGTTGTATGCGGTGGCTTCGCGATGCCGATCCGTGAAAACAA
AGCTCAGGAAATCTACATCGTATGC
>ASV_112
TTCCACACGTCTTATTTTGCACTCCAAAGCGCAAAACACCATCGTGGAGATGGCTGCTCA
GGCAGGCACGGTTGAGGATTTAGAGCTGGAAGACGTTCTGAAGGTTGGATATGGCGACAT
TAAGTGTGTAGAAGCAGGCGGTCCAGAGCCCGGCGTTGGATGTGCCGGTCGCGGTGTTAT
TACTGCGATTAATTTCCTTGAAGAAGAGGGTGCGTATGAAGACGATTTGGACTTTGTTTT
CTATGACGTTCTTGGCGACGTGGTCTGCGGCGGTTTTGCTATGCCAATTCGCGAAAATAA
GGCTCAAGAAATTTACATTGTCTGC
