# Supplementary material for: Diverse community of rhizobia-diatom symbioses fixes nitrogen in the South Pacific gyre
Source: ISME Commun. 2025 Nov 12;5(1):ycaf207. doi: 10.1093/ismeco/ycaf207 (PMC12667272; doi:10.1093/ismeco/ycaf207)
Supplement: SupplDataFile3_NT_nifH_ycaf207 [file suppldatafile3_nt_nifh_ycaf207.zip › SupplDataFile3_NT_nifH_ycaf207.treefile]

(CD_Crocosphaera_watsonii_01351:0.0000000000,((((((((((((((CD_Trichodesmium_erythraeum_01199:0.0000010035,AAF82637.1|Trichodesmium_erythraeum:0.0023004304)0/99:0.0000010034,KY774956.1:0.0095771277)0/62:0.0000029007,KY774966.1:0.0128174392)92.9/100:0.0177459940,((CD_Trichodesmium_thiebautii_pop_Atlantic_00631:0.0000023743,(((LT618035.1:0.0044318201,(ASV_17:0.0000026600,ASV_9:0.0460235456)81.5/74:0.0030752223)0/26:0.0000025030,LT618183.1:0.0101259073)53/38:0.0053722163,KX519804.1:0.0065369205)89.2/38:0.0077736611)0/63:0.0003376033,(KX519798.1:0.0144592378,AAA77022.1|Trichodesmium_thiebautii:0.0124090703)0/84:0.0002115975)94/79:0.0083636999)70.8/75:0.0059947685,KY774970.1:0.0126709318)79.7/75:0.0031641609,(((KY774953.1:0.0063415041,KY774963.1:0.0095481015)0/3:0.0000022577,(KY774961.1:0.0031575870,KY774965.1:0.0031579846)0/15:0.0000010034)0/20:0.0000025127,KY774969.1:0.0095498324)0/75:0.0000020582)99.8/100:0.1206706283,((((((((((((((GCA_017792465.1_01105:0.1197665109,((((((((((((((HBD_Alpha_01_00881:0.1050040323,HBD_Alpha_06_02512:0.0702138054)99.5/100:0.0483912106,((((EU978399.1:0.0143718967,(KF662250.1:0.0088600717,ASV_98:0.0000010035)0/92:0.0000028025)78.7/99:0.0054905370,(ABQ37822.1|Bradyrhizobium_sp.:0.0000026200,YP_001241728.1|Bradyrhizobium_sp.:0.0000023338)85.6/100:0.0062452353)92/100:0.0116428517,(ZP_09471891.1|Bradyrhizobium_sp.:0.0000010035,SMX57002.1|Bradyrhizobium_sp.:0.0000010035)91.8/100:0.0072948612)99.4/100:0.0307674906,((((HM801456.1:0.0029707893,ASV_85:0.0000010035)0/98:0.0000023243,HM801393.1:0.0000028043)100/100:0.0346330473,((((MZ647608.1:0.0030735958,ASV_99:0.0000010035)76.5/100:0.0037989517,AY223997.1:0.0062494502)93.4/100:0.0120482762,KYG24972.1|Bradyrhizobium_sp.:0.0177429958)75/99:0.0019817411,((KU218756.1:0.0000029742,((KC256770.1:0.0028738807,ASV_61:0.0030881013)0/63:0.0001202263,ASV_90:0.0000010035)0/99:0.0000023144)100/100:0.0442300587,SFI18248.1|Bradyrhizobium_sp.:0.0149473376)90.6/100:0.0116587928)44.2/89:0.0106720602)0/94:0.0000027175,(GAJ36869.1|Bradyrhizobium_sp.:0.0071876429,OPY98520.1|Bradyrhizobium_sp.:0.0306390014)95.6/100:0.0112385187)98.7/100:0.0267081247)84.8/99:0.0192230974)76.6/49:0.0100651145,(((KU218807.1:0.0029289745,ASV_49:0.0123142598)0/50:0.0000404181,KU234715.1:0.0055619784)99.8/100:0.0633862244,((KT025970.1:0.0000010035,MK408189.1:0.0030600979)0/89:0.0000025704,ASV_79:0.0030853550)100/100:0.0847670446)14.2/50:0.0040076563)68.4/60:0.0134301818,(BAF87039.1|Azorhizobium_caulinodans:0.0000010035,YP_001523957.1|Azorhizobium_caulinodans:0.0000010035)100/100:0.0606240745)92/65:0.0205304248,HBD_Alpha_08_00137:0.0471262174)99.2/99:0.0364943111,(((HQ630801.1:0.0000010035,(KX520228.1:0.0000025599,ASV_38:0.0000010035)0/31:0.0000023475)0/67:0.0000023584,ASV_159:0.0030782928)99.9/100:0.0855740525,SEQ75899.1|Solimonas_aquatica:0.0199457723)96.5/100:0.0285486606)72.1/64:0.0158610236,(HBD_Alpha_04_01963:0.0778227028,(ARU30346.1|Sulfuriferula_sp.:0.1876029450,OGB41738.1|metagenome_:0.0429817719)93.3/100:0.0309579679)92/97:0.0209954344)88.6/94:0.0173611851,(((((HBD_Alpha_02_04686:0.0455105971,HBD_Alpha_07_03762:0.0316362753)76.7/100:0.0135890828,SFC19033.1|Tropicimonas_isoalkanivorans:0.0725532604)24.9/96:0.0103657105,((((HQ455933.1:0.0014735095,ASV_134:0.0000010035)0/94:0.0007305734,HQ455931.1:0.0064607994)92.6/100:0.0137649282,ASV_136:0.0000023458)100/100:0.0704958276,KGB82895.1|Rhodovulum_sp.:0.0463961717)82.5/98:0.0209127785)96.8/100:0.0223027239,((HBD_Delta_03_03925:0.1787286330,(YP_001770351.1|Methylobacterium_sp.:0.0656107907,(APG86877.1|Sinorhizobium_americanum:0.0582577600,KZB02793.1|Rhizobium_leguminosarum:0.1766567267)99.8/100:0.0800478807)87.7/99:0.0353672862)88.8/98:0.0222243620,(AAA26140.1|Rhodobacter_capsulatus:0.1280593852,SIO01297.1|Rhodovulum_sp.:0.0644589196)76.4/71:0.0187867299)69.1/66:0.0151861716)90.4/68:0.0152011722,(((((KF872931.1:0.0158431211,SIS37829.1|Insolitispirillum_peregrinum:0.0017500721)98.2/100:0.0312202497,EU916442.1:0.0497892569)85.4/99:0.0207851990,ASV_130:0.0000022291)96.6/99:0.0307986211,OJX78519.1|Magnetospirillum_sp.:0.0811534562)96.8/93:0.0306712782,AAK26105.1|unidentified_bacterium:0.0707907978)86.8/69:0.0239725431)98.3/100:0.0326687545)72.5/90:0.0271815759,((HQ611595.1:0.0000022476,CP003153.1:0.0000026798)0/89:0.0000021362,ASV_91:0.0030295727)99.9/100:0.0696101494)100/100:0.0827812557,((((((((((((HBD_Delta_01_01515:0.2350178428,(HBD_Delta_08_00083:0.0909662659,((AY137227.1:0.0000010035,(ASV_11:0.0031819952,ASV_129:0.0000010035)0/90:0.0000010034)40.6/91:0.0031450953,KP750625.1:0.0000025505)99.9/100:0.1965124431)93.5/100:0.0751480861)83.8/92:0.0440743022,((HM219747.1:0.0133931292,HM219742.1:0.0062063307)99.8/100:0.1511615311,LC517810.1:0.0924491178)0/61:0.0140079731)88.9/96:0.0492998205,((((HBD_Delta_02_02062:0.0260145429,HBD_Delta_06_00439:0.0340825477)97.4/100:0.0453680914,ASV_43:0.0753588974)77.7/78:0.0137050829,HBD_Delta_07_00648:0.0722975049)98.8/80:0.0613852186,(HBD_Delta_04_03460:0.1098577183,AY040520.1:0.0636072460)94.2/100:0.0557903116)55.4/40:0.0283877169)91.9/96:0.0591062102,(ASV_106:0.0000020005,ASV_84:0.0405449415)99.8/100:0.1919148440)58.9/43:0.0529802548,(((((HBD_Delta_05_02240:0.0618979923,MH151367.1:0.1231608955)74.9/90:0.0169148641,MH151625.1:0.0603508147)92.5/97:0.0631187680,ASV_7:0.2427942335)98.6/100:0.1051890666,((((HBD_Verruco_02_00263:0.0409636564,ASV_48:0.0510081766)55.7/91:0.0364219677,(FJ756629.1:0.1185997476,(ASV_158:0.0000010035,ASV_120:0.0031797002)99.5/100:0.1618915120)92/100:0.0577715395)80.7/100:0.0208766058,GQ499231.1:0.0824550861)97.4/100:0.0692721881,(HBD_Verruco_03_02302:0.0913175856,((KU302551.1:0.0134545518,OK082574.1:0.0139844332)97.1/100:0.0474286974,ASV_121:0.0010483111)99.6/100:0.1533024466)93.1/100:0.0740275050)95.3/100:0.0644192652)82.5/99:0.0393294266,(KY774960.1:0.1261148267,KY774971.1:0.1648205673)86.4/99:0.0338441771)77.7/85:0.0311818632)91.7/81:0.0389083004,((((KY967816.1:0.0033490034,ASV_139:0.0126414807)88.3/100:0.0130944298,ASV_131:0.0048400410)22.9/96:0.0127612026,KU248161.1:0.0507591196)94.7/100:0.0521989713,(EDY82020.1|Verrucomicrobiae_bacterium:0.0000010035,ZP_05056880.1|Verrucomicrobiae_bacterium:0.0000010035)100/100:0.1479727056)97.2/100:0.0623881279)59.3/79:0.0303116096,(((HBD_Plankto_01_03814:0.0936932991,HBD_Plankto_03_02439:0.0552119544)95.2/99:0.0452505771,HBD_Plankto_02_01738:0.1106377911)98.7/99:0.0471323884,HBD_Verruco_01_01379:0.2566867615)91.2/96:0.0325451625)89.2/82:0.0294507384,(((KP750304.1:0.0000010035,KP750300.1:0.0000010035)94.4/100:0.0598584803,ASV_30:0.0716807781)99.8/100:0.1661467563,SES02316.1|Propionibacterium_cyclohexanicum:0.2042989308)66.2/71:0.0145285002)85.1/72:0.0129841638,ASV_88:0.1557108816)62.5/65:0.0119171484,(LC063961.1:0.0000028135,LC063964.1:0.0000027674)97.3/100:0.0448322615)99.1/100:0.0723954510,(((JX866512.1:0.0874279354,ASV_140:0.0739381731)53.8/72:0.0401813408,MH144488.1:0.0717724659)25.4/92:0.0100126858,CP009286.1:0.3015633999)100/100:0.1896718282)99.1/99:0.0774337117,(((((LC063925.1:0.0028627348,EU052532.1:0.0189814320)97.2/100:0.0783758595,KY774968.1:0.1734697786)83.1/96:0.0404759903,KY774954.1:0.1047559820)89.5/96:0.0500840282,((HM750418.1:0.0201417667,HM750413.1:0.0306544968)97.1/100:0.0398303488,ASV_75:0.0601298325)92.7/100:0.0312703090)89.7/100:0.0415339117,GAW67117.1|Geobacter_pelophilus:0.1559517366)86.9/99:0.0289847275)96.7/100:0.0306638740)93/100:0.0247131730,((HBD_Beta_01_02127:0.0633790792,((KY774972.1:0.0493443660,OMG52104.1|Azonexus_hydrophilus:0.0263919716)79.2/100:0.0172991281,YP_284634.1|Dechloromonas_aromatica:0.0662990047)92.9/100:0.0374062658)99.2/100:0.0545090028,(((HBD_Gamma_15_00037:0.0000024203,((HQ455920.1:0.0000020690,HQ455919.1:0.0114180838)0/100:0.0000029723,ASV_156:0.0000010035)0/98:0.0056196024)98.9/100:0.0823614304,HM210377_Gamma_1:0.1335604171)68.3/87:0.0293370669,AHK79094.1|Halorhodospira_halochloris:0.1014223232)81.9/85:0.0538471742)82.9/42:0.0223855435)77.8/39:0.0088073997,(YP_003443837.1|Allochromatium_vinosum:0.0340402135,(CRI63950.1|Thiocapsa_sp.:0.0468545720,SDW96596.1|Thiocapsa_roseopersicina:0.0442805878)95.7/100:0.0262537559)99.9/100:0.0461832063)81.6/29:0.0101368184,(HBD_Gamma_05_00985:0.0653300242,(((KP260203.1:0.0075562562,(KP260224.1:0.0069451083,ASV_116:0.0000010035)0/41:0.0000023345)86.5/94:0.0082019743,(KIZ35434.1|Pseudomonas_stutzeri:0.0000010035,OCX94873.1|Pseudomonas_sp.:0.0000010035)0/98:0.0000026603)99.8/98:0.0530840642,((JN648883.1:0.0155269566,JN648828.1:0.0226040749)87/100:0.0188059520,(ASV_145:0.0114903113,SDX87920.1|Pseudomonas_kuykendallii:0.0525958299)85/51:0.0148472828)82.4/55:0.0184892129)77/57:0.0159034586)79.4/68:0.0153282763)93.7/46:0.0341838614,(((((FJ593773.1:0.0028655200,FJ593869.1:0.0049680577)87.3/100:0.0208614056,ASV_54:0.0180111072)99.8/100:0.1059905273,KY774967.1:0.1348896514)21.9/59:0.0197605559,CPR19998.1|Brenneria_goodwinii:0.1134986814)98.9/78:0.0933039980,OIQ03038.1|Zetaproteobacteria_bacterium:0.1124377469)76.4/72:0.0121246532)67.8/37:0.0335170473)35.9/55:0.0279491846,(ABK43713.1|Magnetococcus_sp.:0.0000010035,YP_865119.1|Magnetococcus_sp.:0.0000010035)100/100:0.1771748790)91.9/76:0.0431596844,((JN097379.1:0.0000026151,ASV_157:0.0321674231)60.2/51:0.0234792769,JN097366.1:0.0000020837)87.1/93:0.0257548257)54.5/62:0.0170498933,(((HBD_Gamma_07_01206:0.0135486413,KP260320.1:0.0136659094)85.8/77:0.0078860083,((ASV_39:0.0030798247,ASV_160:0.0000010035)0/75:0.0000024686,ASV_152:0.0693414438)79.8/81:0.0032070704)36.7/58:0.0040337298,KP260333.1:0.0035645228)97/100:0.0353274866)96.1/66:0.0319495918,((((HBD_Gamma_02_01463:0.1412986871,((KP260408.1:0.0490402468,ASV_111:0.1406207079)84.7/80:0.0461741419,DQ402836.1:0.0749442971)94.6/81:0.0720705752)48.3/69:0.0125154787,((KF151661_ETSP_3:0.1111967430,((DQ481284.1:0.0030321931,ASV_37:0.0000010035)0/73:0.0000010034,DQ481314.1:0.0030325203)84.5/100:0.0216430633)41.3/57:0.0182642188,SMF28088.1|Alteromonadaceae_bacterium:0.1526962711)82.5/63:0.0145989213)98.8/77:0.0561051650,(HBD_Gamma_04_00505:0.0615100552,HBD_Gamma_14_00800:0.1378773799)67.5/45:0.0129421484)95/47:0.0252201937,(HBD_Gamma_08_02691:0.0627482302,HBD_Gamma_11_02533:0.0496874804)96.3/98:0.0252412281)55.5/24:0.0128620803)78.3/26:0.0174865784,(((HBD_Gamma_03_04097:0.0021737745,(HM210358_Gamma_4:0.0059000562,HM210363_Gamma_4:0.0000021641)79/100:0.0099003615)100/100:0.0667796712,HBD_Gamma_12_00217:0.0957843458)97.3/100:0.0317050381,(HBD_Gamma_13_04389:0.0631166152,((LC586060.1:0.0000010035,LC572020.1:0.0000010035)100/100:0.3302277257,(MH974782.1:0.0000026025,ASV_67:0.0000020608)85/100:0.0397466237)58.4/20:0.0285097845)85.5/28:0.0169307981)91.1/28:0.0170888777)96.1/19:0.0284071250,((((HBD_Gamma_01_02338:0.0000010035,HBD_Gamma_09_02095:0.0000010035)82.8/100:0.0038215922,(MH939010.1:0.0000010035,KF151548.1:0.0000021089)0/61:0.0000021059)98/100:0.0380812279,HBD_Gamma_06_02464:0.0517284221)19.9/77:0.0106343686,ASV_127:0.0608689258)79.7/83:0.0201361728)95.9/27:0.0324191588,(((CP071503.1:0.0284633350,(ASV_115:0.0026983245,ASV_123:0.0410767795)73.2/80:0.0093376876)99.1/100:0.0693739353,SMR99188.1|Vibrio_mangrovi:0.1995879640)95.9/88:0.0446118280,(ACQ92279.1|Tolumonas_auensis:0.0000010035,YP_002891865.1|Tolumonas_auensis:0.0000010035)100/100:0.1212313641)89.9/45:0.0275095563)96.3/60:0.0352493481,((((((((((((((AY706889_Gamma_A:0.0030702307,HQ455968.1:0.0000020106)81.2/99:0.0052471405,MH144495.1:0.0000010035)87/93:0.0052614518,ASV_19:0.0030958296)0/22:0.0000029033,ASV_96:0.0000024091)0/24:0.0000022380,(((AY896371_Gamma_A:0.0000024752,T_diatomicola_01106:0.0131294758)85.2/83:0.0043185403,EF568515.1:0.0031290669)0/26:0.0000027875,HQ611810_Gamma_B:0.0219346352)84.3/32:0.0051696980)79.7/43:0.0024804610,ASV_173:0.0000025003)99.9/99:0.0392271681,ASV_119:0.0038495624)100/81:0.0342034990,(ASV_147:0.0000010035,ASV_22:0.0031094417)0/44:0.0000019967)82/69:0.0024926344,((((((((((HM210395.1:0.0000028774)92.7/100:0.0064285852,(KF151762_Gamma_C:0.0000023842)91.7/100:0.0062031680)0/33:0.0000023770,((ASV_35:0.0256058980,ASV_31:0.0171617031)95.3/74:0.0193296695,ASV_142:0.0000025193)81.4/72:0.0031113437)0/8:0.0000023749,LC572012.1:0.0000010035)0/9:0.0000023773,ASV_70:0.0000010035)0/10:0.0000023539,(ASV_36:0.0000020967,ASV_124:0.0062474735)83.2/95:0.0031110075)0/30:0.0000022203,ASV_92:0.0000022527)80.1/74:0.0031177239,ASV_8:0.0404227789)0/20:0.0000024537,KF546460.1:0.0062285733)0/17:0.0000023345,ASV_148:0.0000022035)0/48:0.0000025118)80.3/37:0.0022693432,((((((((MH939039.1:0.1016752844,(MH144504.1:0.0076376117,HQ634489.1:0.0217813521)83.8/100:0.0159885098)99.5/88:0.0580183182,ASV_69:0.0051836198)92.4/74:0.0223457146,(ASV_16:0.0068649302,ASV_74:0.0057226049)100/100:0.0770449889)47.7/73:0.0135091561,ASV_166:0.0064330758)98.5/73:0.0301729111,ASV_107:0.0063447681)93.3/73:0.0130074369,ASV_95:0.0028054695)85/75:0.0111109281,ASV_1:0.0298211353)97.4/75:0.0277695827,(ASV_81:0.0000020999,ASV_12:0.0031109840)0/56:0.0000021909)0/55:0.0000021902)84.9/69:0.0123284839,(((((((((((((((((((((((((((((((((AY896456_Gamma_E:0.0253981100,(HQ456037_Gamma_D:0.0315489309,T_profundi_00204:0.0038678894)48.8/88:0.0123514918)98.7/100:0.0490829675,(((KY968005:0.0000010035)86.4/100:0.0059241063,HQ611786.1:0.0031600070)80.6/99:0.0093891689,ASV_14:0.0029687959)100/100:0.1040448188)87.3/68:0.0257205670,ASV_82:0.0123691434)75.8/58:0.0067049830,(ASV_46:0.0187322265,ASV_34:0.0066565996)99/82:0.0295227206)25.8/57:0.0024175005,ASV_26:0.0390384076)0/47:0.0000025782,(((KF151828:0.0000010035,KF151828.1:0.0000010035)0/60:0.0000010034,KF151824.1:0.0030367988)0/66:0.0000010034,(ASV_162:0.0092492705,ASV_132:0.0000010035)0/55:0.0000010034)0/64:0.0000023313)84.2/74:0.0021456159,ASV_56:0.0000028253)86.3/74:0.0046472229,((((KF151819_Gamma_ETSP2:0.0060994040,KF151834:0.0030372881)0/44:0.0000026849,KF151485.1:0.0000010035)0/44:0.0000010034,ASV_122:0.0000010035)0/34:0.0000010034,KF151490.1:0.0030367360)86.1/100:0.0056309036)39.6/71:0.0021774252,AB928289.1:0.0035136865)96/72:0.0156410034,(((((KF151483:0.0000010035,(KF151730:0.0030511355,(KF151817.1:0.0030518068,KF151731.1:0.0030535589)0/56:0.0000023880)0/32:0.0000010034)0/18:0.0000010034,KF151483.1:0.0000010035)0/47:0.0000027068,ASV_83:0.0000010035)81.5/99:0.0030697219,((LC572016.1:0.0000010035,(ASV_2:0.0000010035,ASV_149:0.0030747520)0/64:0.0000010034)0/71:0.0000028865,ASV_51:0.0285911442)78.9/100:0.0030346659)87.2/98:0.0062491943,(ASV_33:0.0030747593,(ASV_50:0.0030742301,ASV_59:0.0000010035)0/74:0.0000010034)86.7/100:0.0061707842)84.7/98:0.0101383913)39.1/71:0.0044825342,((((((((((HM210393_Gamma_3:0.0095603316,HM210397_Gamma_3:0.0000028549)87/100:0.0062285398,KY774962.1:0.0095874890)77.1/100:0.0037539231,(((HQ611747.1:0.0030297824,ASV_18:0.0062154350)0/75:0.0000021110,HQ611637.1:0.0000029458)91.6/90:0.0119687926,ASV_170:0.0067218665)89.3/81:0.0093981457)86.7/81:0.0089416778,HQ611765.1:0.0030247366)0/20:0.0000023510,HQ611473.1:0.0000026594)0/21:0.0000024982,HQ611910.1:0.0060997797)83.4/80:0.0031317354,ASV_21:0.0000022167)98.7/86:0.0294244584,ASV_97:0.0136706833)51.2/81:0.0129079590,ASV_104:0.0149501572)71.9/47:0.0034513627,ASV_78:0.0068759571)100/95:0.0513230126)94.6/45:0.0160788588,(ASV_72:0.0189770884,ASV_112:0.0031502039)89.8/98:0.0095742103)82.2/42:0.0042554864,ASV_55:0.0161189896)98.1/46:0.0156828047,((((HQ611853:0.0000010035,HQ611853.1:0.0000010035)82.7/100:0.0030337522,(HQ611855.1:0.0000022394,HQ611931.1:0.0030323283)0/87:0.0000024237)92.8/100:0.0114689095,ASV_15:0.0103714802)32.2/37:0.0030650124,(HQ611911.1:0.0154486544,ASV_171:0.0000023630)96.7/100:0.0148166725)85.6/82:0.0072269992)74.3/42:0.0021833047,(((((((((ASV_94:0.0417198093,(ASV_167:0.0059353768,ASV_68:0.0036000511)98.9/98:0.0606831320)99.2/76:0.0587119860,(ASV_52:0.0031784586,ASV_109:0.0062309195)85.9/100:0.0121309895)61.1/48:0.0149527945,((ASV_32:0.0269962948,ASV_144:0.0213898855)36/51:0.0034234727,ASV_77:0.0105032062)98.3/97:0.0283376524)90.4/73:0.0143510456,ASV_25:0.0022745567)97.8/73:0.0274295094,ASV_40:0.0028729734)100/75:0.0589694886,ASV_63:0.0107033239)0/6:0.0053534357,ASV_58:0.0387679260)71.5/41:0.0037505037,ASV_118:0.0064325847)97.7/71:0.0237903920,((ASV_23:0.0061855379,ASV_76:0.0000029214)88.7/100:0.0127195071,ASV_62:0.0158552033)99/100:0.0348903001)85.2/45:0.0094240194)90.1/67:0.0065827280,(KF151756.1:0.0030444621,ASV_110:0.0000027437)92.3/100:0.0094633101)88/69:0.0064716568,(ASV_108:0.0030757890,ASV_163:0.0000026437)0/60:0.0000020211)80.2/35:0.0021524296,KF151479.1:0.0000024868)99.9/74:0.0290262635,ASV_165:0.0360952345)0/22:0.0000025882,((ASV_114:0.0062042167,ASV_154:0.0030925052)0/41:0.0000021905,ASV_168:0.0000010035)0/71:0.0000026272)100/74:0.0262509447,((ASV_47:0.0439603955,ASV_20:0.0067480634)86.8/72:0.0100202583,ASV_135:0.0085325716)25.2/52:0.0031074621)90.9/74:0.0073240616,ASV_60:0.0063851714)74.3/74:0.0019790134,ASV_93:0.0063433008)92.8/75:0.0067143796,ASV_126:0.0031311552)91.2/75:0.0066893410,ASV_143:0.0095363047)76.3/74:0.0019032796,ASV_89:0.0064842051)79.2/73:0.0044611784,ASV_100:0.0235361422)79.8/73:0.0045807510,(ASV_151:0.0063851990,ASV_146:0.0159599945)74.8/100:0.0034245705)81.3/73:0.0066436800,ASV_172:0.0364860979)61.8/74:0.0101823761,(ASV_137:0.0271662252,ASV_125:0.0157296080)97.1/100:0.0282304355)78.9/73:0.0058853801,ASV_141:0.0216828398)63.8/73:0.0074170044,(((ASV_155:0.0000021430,ASV_133:0.0387991531)94.1/81:0.0094456563,ASV_10:0.0000010035)97.2/81:0.0158357357,ASV_28:0.0031140031)90.3/86:0.0135671562)93.1/74:0.0140325020,ASV_5:0.0281130326)67.5/72:0.0068912889)98.5/74:0.0477534277,ASV_13:0.0525929357)90.4/59:0.0228611037,((ASV_87:0.0194691725,ASV_73:0.0095873932)91.6/94:0.0251910754,ASV_57:0.0485565010)81.8/99:0.0165865557)99.9/59:0.0896001101,((KF151567_ETSP_1:0.0000010035,(JQ358635.1:0.0115652988,ASV_66:0.0000010035)0/44:0.0000027712)0/59:0.0000028226,EF470533.1:0.0000027449)99.7/100:0.0900630228)83.8/23:0.0160084617)0/17:0.0031396242,((((AB679086_Gamma_F:0.0000028220)94.8/99:0.0214056014,(((((KM012899.1:0.0000029434,KM012900.1:0.0030857078)95.1/100:0.0126092512,(ASV_164:0.0031036359,ASV_53:0.0000023725)83.5/100:0.0062829640)87.4/77:0.0063931209,ASV_24:0.0030525495)95.4/94:0.0130544407,(ASV_65:0.0062706599,(ASV_117:0.0000010035,ASV_4:0.0031273780)78.3/98:0.0031512344)73.5/98:0.0027418686)88.2/77:0.0082304765,(HQ611837.1:0.0249298756,ASV_44:0.0456831801)86.4/92:0.0159154982)74.9/89:0.0043444760)77.2/56:0.0056684276,HQ456043.1:0.0123363495)0/53:0.0004922538,HQ456047.1:0.0052087761)100/100:0.2523450049)70.4/60:0.0155994629,((OAI09030.1|Methylomonas_methanica:0.0156506462,OQW72502.1|Proteobacteria_bacterium:0.0281553184)99.9/100:0.0580894099,OAI16879.1|Methylomonas_lenta:0.0706546383)100/100:0.1078445703)74.4/53:0.0197791163,(HBD_Alpha_03_01702:0.1299056936,(((AY896428_Gamma_P:0.0562951269,HM210343_Gamma_2:0.0538750458)68.5/100:0.0135351898,((AY896432.1:0.0296455609,ASV_45:0.0181634351)94.3/100:0.0310007961,MZ208569.1:0.0457801839)82.8/93:0.0167611702)82/71:0.0186006602,KY774957.1:0.1308899354)95.5/86:0.0519312830)49.8/30:0.0145038858)98.9/87:0.0977704555,(((((((((((((HBD_Epsilon_01_00939:0.0451714718,(NZ_OY787454.1:0.0109452030,(ASV_175:0.0034122198,ASV_27:0.0107621835)84.4/100:0.0096966041)96.8/100:0.0272494630)84.9/92:0.0197275384,(CP182352.1:0.0000022969,CP182356.1:0.0000028740)98.8/100:0.0241306425)26.1/67:0.0070865466,((MN610539.1:0.0069520069,ASV_41:0.0602676543)99.7/100:0.0764539374,ASV_153:0.0175754961)67.9/42:0.0231892964)80.8/42:0.0119935916,BAK71909.1|Arcobacter_sp.:0.0497265554)69.4/42:0.0139709679,(ADG91719.1|Arcobacter_nitrofigilis:0.0000010035,YP_003654225.1|Arcobacter_nitrofigilis:0.0000010035)100/100:0.0477756668)91.7/95:0.0395476419,CP041403.1:0.0868548803)95.7/75:0.0242813646,(ASV_86:0.0547456367,CUV65475.1|Sulfurovum_sp.:0.1242983495)74.3/77:0.0195435763)100/98:0.0612994218,CP043617.1:0.0322750871)86.6/80:0.0198193538,((KU899754.1:0.0000010035,KU899766.1:0.0000010035)96.9/100:0.0423522833,ASV_169:0.0804268513)88.5/89:0.0249224394)48.3/80:0.0127381642,CP041165.1:0.0367074193)0/67:0.0004870685,(ASV_101:0.0359499912,ASV_138:0.0512780244)66/93:0.0289941078)75.3/97:0.0394044696,((AHJ12546.1|Sulfurospirillum_multivorans:0.0028850264,AOO65043.1|Sulfurospirillum_halorespirans:0.0114363124)99.3/100:0.0470597683,KHG32864.1|Sulfurospirillum_sp.:0.1210348006)99.8/100:0.0945659459)99.7/98:0.0824637923,(OHD94028.1|Sulfuricurvum_sp.:0.1943204960,OIO16230.1|Helicobacteraceae_bacterium:0.0780659685)40.2/98:0.0311935054)100/100:0.2632133437)98.8/100:0.0801317480,(ASV_29:0.0958632918,(AIQ65527.1|Paenibacillus_stellifer:0.0279751543,AKG36329.1|Paenibacillus_durus:0.0834134052)99.4/100:0.1163622314)99.2/100:0.1140016907)95.3/99:0.0712217184)98.6/100:0.0740214744,(((((((((((EU181003.1:0.0000010035,ASV_128:0.0000010035)0/82:0.0000010034,DQ831859.1:0.0093752555)84.6/100:0.0030872600,ASV_113:0.0000028347)0/97:0.0000025164,ASV_6:0.0031007205)99.5/100:0.0480018476,KY774959.1:0.0303362083)99.8/100:0.0673215566,((HQ611832.1:0.0000010035,ASV_161:0.0000010035)91.2/100:0.0062322222,DQ225760.1:0.0000020508)33.1/100:0.0031522503)79.9/98:0.0048517779,KY774958.1:0.0056271218)76.4/98:0.0044912267,KY774955.1:0.0045929130)90.5/99:0.0373816641,KIE06733.1|Tolypothrix_bouteillei:0.2084142174)51.9/54:0.0282332461,(KOP28276.1|Hapalosiphon_sp.:0.0409668971,OKH13016.1|Fischerella_major:0.0411539783)87.5/93:0.0166874472)87.6/66:0.0151454617,(((YP_003720733.1|_Nostoc_azollae_:0.0543034466,(YP_003722431.1|_Nostoc_azollae_:0.0566357183,(KFB84440.1|Calothrix_sp.:0.0000010035,AKG22657.1|Calothrix_sp.:0.0000010035)100/100:0.1604143753)27.7/47:0.0410294700)84.7/41:0.0260894171,OUL34642.1|Nostoc_sp.:0.0509482938)11.5/49:0.0174196863,EKF04399.1|Tolypothrix_sp.:0.0578544426)76.1/61:0.0162667698)99.8/96:0.0854162665)99.8/97:0.0847680908,((((CD_UCYN-A1_01144:0.0000027821,((KC013167.1:0.0067973944,ASV_150:0.0000010035)0/27:0.0000020900,KC013156.1:0.0077708633)90.7/93:0.0117057534)96.6/98:0.0313440456,(((LC572004.1:0.0000000000,ASV_80:0.0000000000):0.0000010035,(((((((KF546390.1:0.0123574474,KF546412.1:0.0160000122)84.5/100:0.0093966280,HQ634493.1:0.0382862846)99/100:0.0354580114,ASV_71:0.0293235124)0/90:0.0000029139,ASV_102:0.0061790390)77.3/100:0.0034040078,ASV_3:0.0029263268)98.8/100:0.0335158109,ASV_42:0.0048015436)99.8/100:0.0464962498,ASV_174:0.0021529885)99.8/100:0.0395233666)0/45:0.0000024118,HQ630786.1:0.0000010035)76.6/99:0.0120718854)98.9/100:0.0814879406,((KF151446.1:0.0000010035,ASV_105:0.0000010035)85.7/100:0.0153743631,KF151448.1:0.0039542328)99.8/100:0.1617641311)62.8/86:0.0431869694,(EHC22018.1|Cyanothece_sp.:0.0000010035,ZP_08974865.1|Cyanothece_sp.:0.0000010035)98.5/100:0.0492896771)99.3/87:0.0651453012)97.8/100:0.0396641959,(ADN15612.1|Cyanothece_sp.:0.0000010035,YP_003888887.1|Cyanothece_sp.:0.0000010035)100/100:0.1164557620)99.2/100:0.0403262505,(ACV00712.1|Cyanothece_sp.:0.0000010035,YP_003137547.1|Cyanothece_sp.:0.0000023025)99.2/100:0.0465425986)99.9/100:0.0608756518,((HQ456119.1:0.0018967338,ASV_64:0.0000010035)0/95:0.0002880637,HQ456002.1:0.0105427276)84.8/100:0.0091371657)5.2/96:0.0014081536,KY774964.1:0.0031788218)0/93:0.0000026770,CCQ63770.1|Crocosphaera_watsonii:0.0000010035):0.0000010035,CCQ50988.1|Crocosphaera_watsonii:0.0000000000);
