# Supplementary material for: Diverse community of rhizobia-diatom symbioses fixes nitrogen in the South Pacific gyre
Source: ISME Commun. 2025 Nov 12;5(1):ycaf207. doi: 10.1093/ismeco/ycaf207 (PMC12667272; doi:10.1093/ismeco/ycaf207)
Supplement: SupplDataFile4_AA_NifH_ycaf207 [file suppldatafile4_aa_nifh_ycaf207.zip]

Archive with 1 entries (1 files):
- SupplDataFile4_AA_NifH_ycaf207.treefile
