# Supplementary material for: Diverse community of rhizobia-diatom symbioses fixes nitrogen in the South Pacific gyre
Source: ISME Commun. 2025 Nov 12;5(1):ycaf207. doi: 10.1093/ismeco/ycaf207 (PMC12667272; doi:10.1093/ismeco/ycaf207)
Supplement: SupplDataFile4_AA_NifH_ycaf207 [file suppldatafile4_aa_nifh_ycaf207.zip › SupplDataFile4_AA_NifH_ycaf207.treefile]

(CD_Crocosphaera_watsonii_01351:0.0000000000,((((((((((((((((((CD_Trichodesmium_erythraeum_01199:0.0000010065,AAF82637.1:0.0000010065)0/99:0.0000020612,KY774969:0.0780396427)0/9:0.0000021282,KY774953:0.0522572285)0/9:0.0000028750,KY774970:0.0764976693)0/3:0.0000024174,KY774966:0.1036387861)0/2:0.0000015987,KY774961:0.0251652608)0/3:0.0000012195,KY774965:0.0252233434)0/8:0.0000022287,KY774963:0.0767877218)0/13:0.0000028788,KY774956:0.0771023127)0/88:0.0013690720,((CD_Trichodesmium_thiebautii_pop_Atlantic_00631:0.0000010065,AAA77022.1:0.0136751966)0/78:0.0000022473,(((((LT618035.1:0.0000000000,KX519798.1:0.0000000000):0.0000010065,LT618183.1:0.0000020518)0/100:0.0000024845,ASV_9:0.0000010065)0/45:0.0000024846,ASV_17:0.0000010065)0/95:0.0239723757,KX519804.1:0.0000021123)0/90:0.0000024597)89.5/99:0.0332486956)99.9/100:0.2135942250,((((((((((GCA_017792465.1_01105:0.0000020092,ASV_111:0.0699191361)81.1/84:0.0209905321,((((((((((((((((((((((((((((HM210395.1:0.0000025487)90.8/100:0.0561998860,ASV_12:0.0216367749)0/37:0.0000026066,ASV_31:0.0211250288)0/22:0.0000020262,(ASV_36:0.0000023129,ASV_124:0.0428798285)82.4/97:0.0211803966)0/16:0.0000020213,ASV_35:0.0211444085)0/23:0.0000020935,ASV_70:0.0000010065)0/27:0.0000028130,((((((((MH144504.1:0.0243187623,HQ634489.1:0.0473812498)77.9/100:0.0217127428,ASV_69:0.0000021168)94.6/100:0.0746827230,(ASV_16:0.0425823404,ASV_74:0.0219154265)92/100:0.0661477183)0/85:0.0000020390,ASV_166:0.0211791145)82.1/100:0.0212307963,ASV_107:0.0210335446)0/63:0.0000029510,ASV_95:0.0000021250)0/81:0.0000028635,ASV_1:0.0649294726)87.8/98:0.0434311652,ASV_92:0.0000023141)0/61:0.0000029230)0/11:0.0000021180,LC572012.1:0.0000010065)0/7:0.0000022946,(KF151762_Gamma_C:0.0000000000):0.0000021353)0/11:0.0000028395,((ASV_148:0.0000000000,ASV_142:0.0000000000):0.0000000000,ASV_81:0.0000000000):0.0000021511)0/25:0.0000029882,KF546460.1:0.0214703669)90.8/87:0.0271840295,(AY896371_Gamma_A:0.0000000000,MH144495.1:0.0000000000):0.0000020027)0/19:0.0000029951,AY706889_Gamma_A:0.0000027890)0/13:0.0000020655,ASV_22:0.0000021230)0/18:0.0000022912,(ASV_147:0.0000000000,ASV_5:0.0000000000):0.0000020778)0/83:0.0000021265,HQ455968.1:0.0000023437)0/86:0.0065981287,(((((HQ611810_Gamma_B:0.0377613937,(ASV_173:0.0000021630,ASV_119:0.0213606663)77/99:0.0207763582)0/91:0.0058030366,ASV_44:0.0433530296)0/31:0.0000023346,ASV_96:0.0000029804)0/18:0.0000021518,EF568515.1:0.0000010065)0/12:0.0000022720,ASV_19:0.0220989139)0/86:0.0145302441)92.9/88:0.0218489569,((((AB679086_Gamma_F:0.0000010065,(KM012899.1:0.0000010065,(KM012900.1:0.0220571336,HQ611837.1:0.0218965090)0/26:0.0000021589)0/19:0.0000023466)0/17:0.0000022098,(HQ456047.1:0.0217765000,HQ456043.1:0.0449300333)0/17:0.0000023480)0/15:0.0000028202)0/17:0.0000026050,((((ASV_164:0.0000000000,ASV_53:0.0000000000):0.0000000000,ASV_4:0.0000000000):0.0000023970,ASV_117:0.0000022456)86.1/96:0.0215814645,(ASV_65:0.0218202968,ASV_24:0.0000020711)0/78:0.0000021729)86.4/91:0.0224389552)91/98:0.0430443098)0/57:0.0000024972,ASV_144:0.0676123083)0/13:0.0000021689,ASV_68:0.0000010065)0/16:0.0000023607,(MH939039.1:0.0218028084,ASV_94:0.0221248233)0/80:0.0000027533)82.7/82:0.0222039857,((((HM210393_Gamma_3:0.0437851695,(((HM210397_Gamma_3:0.0000010065,HQ611747.1:0.0219258989)0/42:0.0000024692,(HQ611910.1:0.0219508276,KY774962:0.0449269822)0/30:0.0000025526)0/68:0.0000021314,(((((((((((((((((((((((((AY896456_Gamma_E:0.0000023248,((KY968005:0.0000022681)85.3/100:0.0240520005,ASV_14:0.0215331550)0/51:0.0000020727)0/29:0.0000022307,HQ611786.1:0.0216039689)85.2/85:0.0252382621,ASV_172:0.0428115968)0/47:0.0000024947,ASV_28:0.0000023471)92/93:0.0226875849,ASV_155:0.0000010065)0/36:0.0000022347,ASV_10:0.0000028816)0/51:0.0000026121,ASV_133:0.0417494428)85.4/84:0.0252553266,ASV_63:0.0447900408)0/22:0.0000023746,ASV_118:0.0000022168)0/15:0.0000021641,AB928289.1:0.0000010065)0/24:0.0000022654,ASV_58:0.0216673523)84/97:0.0237533871,ASV_162:0.0659550643)0/67:0.0000025852,((ASV_23:0.0000000000,ASV_76:0.0000000000):0.0000010065,ASV_62:0.0000010065)92.3/100:0.0220491887)0/59:0.0000022680,ASV_132:0.0000023125)0/16:0.0000022599,((((ASV_56:0.0000000000,ASV_122:0.0000000000):0.0000000000,ASV_34:0.0000000000):0.0000000000,ASV_82:0.0000000000):0.0000000000,ASV_46:0.0000000000):0.0000028806)0/23:0.0000022615,(((KF151834:0.0000000000,KF151824.1:0.0000000000):0.0000000000,KF151485.1:0.0000000000):0.0000000000,KF151828.1:0.0000000000):0.0000024380)0/12:0.0000026366,KF151828:0.0000010065)0/13:0.0000025562,ASV_26:0.0215081485)0/30:0.0000023487,KF151490.1:0.0216503882)0/47:0.0000023467,KF151819_Gamma_ETSP2:0.0214908653)92.7/99:0.0241629901,ASV_18:0.0000023214)0/46:0.0000024628,ASV_170:0.0000021245)84.4/97:0.0243585227,HQ611765.1:0.0219208887)0/43:0.0000025692,HQ611637.1:0.0000025309)0/11:0.0000020166,HQ611473.1:0.0000010065)0/17:0.0000022611)0/72:0.0000022710)85.5/95:0.0215892526,(((((((((((((((((HQ611853:0.0000000000,HQ611855.1:0.0000000000):0.0000000000,HQ611853.1:0.0000000000):0.0000000000,KF151817.1:0.0000000000):0.0000000000,KF151479.1:0.0000000000):0.0000000000,KF151731.1:0.0000000000):0.0000000000,KF151483.1:0.0000000000):0.0000000000,LC572016.1:0.0000000000):0.0000010065,((((((((HQ611911.1:0.1517852789,ASV_114:0.0447832680)0/41:0.0000025508,ASV_78:0.0445511406)0/50:0.0000010065,ASV_104:0.0220311071)0/7:0.0000027004,ASV_50:0.0220388984)0/7:0.0000010065,ASV_165:0.0000010065)0/6:0.0000010065,ASV_112:0.0221044630)0/17:0.0000010065,ASV_15:0.0000010065)0/14:0.0000010065,KF151756.1:0.0219528876)0/3:0.0000010065)0/4:0.0000010065,(((((((((((ASV_2:0.0000000000,ASV_163:0.0000000000):0.0000000000,ASV_149:0.0000000000):0.0000000000,ASV_83:0.0000000000):0.0000000000,ASV_154:0.0000000000):0.0000000000,ASV_21:0.0000000000):0.0000000000,ASV_33:0.0000000000):0.0000000000,ASV_110:0.0000000000):0.0000000000,ASV_168:0.0000000000):0.0000000000,ASV_59:0.0000000000):0.0000000000,ASV_108:0.0000000000):0.0000000000,ASV_171:0.0000000000):0.0000010065)0/21:0.0000010065,KF151483:0.0000010065)0/14:0.0000023577,KF151730:0.0221403360)0/11:0.0000025994,(((((ASV_47:0.0215006529,ASV_8:0.0647314164)79/88:0.0215978791,ASV_93:0.0211418863)0/27:0.0000022387,ASV_126:0.0211489152)0/10:0.0000024231,((ASV_137:0.0000000000,ASV_20:0.0000000000):0.0000010065,ASV_135:0.0000010065)0/60:0.0000021586)0/38:0.0000024517,ASV_60:0.0428736429)84.9/87:0.0233444108)0/4:0.0000010065,ASV_51:0.0446502621)0/8:0.0000026145,ASV_97:0.0220003506)0/7:0.0000023581,ASV_55:0.0220522124)0/8:0.0000028205,HQ611931.1:0.0219931588)0/59:0.0000023804,ASV_72:0.0219730905)0/82:0.0000024312)86.2/88:0.0234726603,ASV_32:0.0443604916)0/49:0.0000023105,ASV_40:0.0000026041)84/87:0.0234629313)0/79:0.0000029341,ASV_25:0.0000023395)0/22:0.0000024466,ASV_167:0.0000024539)0/38:0.0000024417,ASV_77:0.0219869586)0/52:0.0000023651,(ASV_52:0.0218029709,ASV_109:0.0000029080)86.8/91:0.0220459830)86.3/83:0.0454503811,(HQ456037_Gamma_D:0.0000025761,T_profundi_VINE_00204:0.0213697263)0/46:0.0000025804)0/66:0.0008691988,((((((ASV_141:0.0210780799,ASV_146:0.0210859156)0/18:0.0000010065,(ASV_13:0.1622260690,ASV_151:0.0211854678)78.8/97:0.0217795800)0/3:0.0000023307,(ASV_143:0.0000000000,ASV_89:0.0000000000):0.0000010065)0/2:0.0000020812,ASV_100:0.0000010065)0/13:0.0000023724,ASV_125:0.0427133885)0/77:0.0000022848,T_diatom_VINE_01106:0.0168698053)80.5/76:0.0087622488)89.3/93:0.0342326574)93.4/85:0.0378971900,((HBD_Alpha_03_01702:0.0816732781,(((((HBD_Beta_01_02127:0.0000026837,KY774972:0.0983829967)75/98:0.0558478122,YP_284634.1:0.0242299347)13.5/59:0.0190447999,OMG52104.1:0.0242030924)96.2/99:0.0813483806,((((HBD_Gamma_15_00037:0.0000026365,HQ455919.1:0.0212513161)0/28:0.0000020631,ASV_156:0.0000010065)0/26:0.0000021240,HQ455920.1:0.0000010065)94.4/100:0.1149779460,((AY896428_Gamma_P:0.0000010065,(((HM210377_Gamma_1:0.0444267003,MZ208569.1:0.0000010065)0/13:0.0000021184,HM210343_Gamma_2:0.0756828218)0/18:0.0000021380,ASV_45:0.0000010065)0/10:0.0000029066)0/21:0.0000022257,AY896432.1:0.0220872814)89.5/96:0.0426903665)0/50:0.0000025102)96/95:0.0594548399,AHK79094.1:0.1568148997)84.8/77:0.0270464762)87.3/80:0.0283756891,(((LC586060.1:0.0000024286,LC572020.1:0.0000023539)99/100:0.3390145340,(ABK43713.1:0.0000010065,YP_865119.1:0.0000010065)85.7/100:0.0817929800)45.5/80:0.0833868618,((((KP260408.1:0.0220189602,OIQ03038.1:0.0000021579)90.1/98:0.0460197129,DQ402836.1:0.0000028791)90.3/93:0.0480159516,((CRI63950.1:0.0459839380,SDW96596.1:0.0273228013)81.9/91:0.0279801299,YP_003443837.1:0.0576196751)83.8/89:0.0250884899)86.2/83:0.0238568888,(((OAI09030.1:0.0193674744,OQW72502.1:0.0000022244)81.6/96:0.0271669419,OAI16879.1:0.0286502780)99.2/100:0.1008358159,SDX87920.1:0.0776975349)44.4/85:0.0202506183)90.6/94:0.0423155689)78.6/57:0.0223101607)86.6/72:0.0248201723)91.8/71:0.0284258401,((((HBD_Gamma_01_02338:0.0000010065,HBD_Gamma_09_02095:0.0000010065)0/91:0.0000021723,KF151548.1:0.0000022011)0/50:0.0000029719,MH939010.1:0.0000026926)19.8/91:0.0398012267,(HBD_Gamma_04_00505:0.0000022926,(ASV_127:0.0000022022,ASV_57:0.0722930690)0/74:0.0000026058)90.5/99:0.0286624903)87.8/65:0.0216925679)73.6/48:0.0082288024,((((HBD_Gamma_02_01463:0.0000022866,((KF151567_ETSP_1:0.0000029596,(EF470533.1:0.0000010065,JQ358635.1:0.0000022487)0/43:0.0000022496)0/31:0.0205512934,ASV_66:0.0000010065)0/83:0.0000026550)90.2/97:0.0546293645,(ASV_87:0.0216742903,ASV_73:0.0431691409)76.7/100:0.0232543171)0/53:0.0000025152,ASV_157:0.0000026311)79.3/67:0.0176892803,((((HBD_Gamma_03_04097:0.0288578820,(HM210363_Gamma_4:0.0000021090,HM210358_Gamma_4:0.0000021040)76.7/100:0.0215359708)0/47:0.0000021886,((((HBD_Gamma_06_02464:0.0466677136,(HBD_Gamma_13_04389:0.0586375903,(HBD_Gamma_14_00800:0.1050834150,((KF151661_ETSP_3:0.0000010065,(DQ481314.1:0.0000010065,ASV_37:0.0000010065)0/27:0.0000026755)0/66:0.0000010065,DQ481284.1:0.0220198284)0/79:0.0000029860)77.2/70:0.0140501630)36.8/81:0.0070488608)86.2/79:0.0089467929,(MH974782.1:0.0000023273,ASV_67:0.0000023013)16.8/100:0.0090229853)83.2/68:0.0099819025,HBD_Gamma_08_02691:0.0354569794)84.9/67:0.0136527387,HBD_Gamma_12_00217:0.0271440739)0/38:0.0000027387)85.6/64:0.0189895361,SMF28088.1:0.0830464602)77.4/68:0.0203405452,((HBD_Gamma_07_01206:0.0000025505,((((KP260333.1:0.0219532948,KP260320.1:0.0219456578)0/95:0.0000026056,ASV_160:0.0000010065)0/33:0.0000010903,ASV_39:0.0223813265)0/32:0.0211602145,ASV_152:0.0686790680)0/82:0.0000025986)93.1/81:0.0458897022,HBD_Gamma_11_02533:0.0191982805)82.6/78:0.0150535553)62.5/64:0.0216301073)79.3/65:0.0132421669)79.3/55:0.0135980090,(HBD_Gamma_05_00985:0.0760259211,(((((CP071503.1:0.0244802767,(ASV_115:0.0000010065,ASV_123:0.0452095105)0/79:0.0000020582)88/99:0.0285783092,SMR99188.1:0.1143278152)95/99:0.0646371619,(((((FJ593773.1:0.0000010065,FJ593869.1:0.0000025714)0/88:0.0000027789,ASV_54:0.0000025076)90.8/100:0.0785682634,KY774967:0.0947842346)0/96:0.0079731448,(ACQ92279.1:0.0000010065,YP_002891865.1:0.0000010065)0/86:0.0000020650)95.5/98:0.0611354377,CPR19998.1:0.0627852674)94.5/99:0.0560082376)82.3/98:0.0384570638,(JN648883.1:0.0000020394,JN648828.1:0.0231849819)0/52:0.0000022644)93/95:0.0460990583,(((JN097379.1:0.0222026928,ASV_145:0.0000021802)0/17:0.0000021231,JN097366.1:0.0000024206)0/61:0.0000028054,(((KP260203.1:0.0000027660,ASV_116:0.0000027804)0/33:0.0223853209,KP260224.1:0.0000010065)0/41:0.0000026679,(KIZ35434.1:0.0000010065,OCX94873.1:0.0000010065)0/94:0.0000023932)54.4/42:0.0351163991)0/77:0.0000020514)81.8/77:0.0163510899)55.7/52:0.0269960111)87.9/80:0.1028337809,KY774957:0.1563089311)0/41:0.0175009294,(((((((((((HBD_Delta_01_01515:0.0989591493,((((HBD_Delta_02_02062:0.0037340389,ASV_43:0.0000010065)0/74:0.0001468861,HBD_Delta_06_00439:0.0109538196)82.9/100:0.0238844545,HBD_Delta_07_00648:0.0420668966)98.3/98:0.0830092803,(HBD_Delta_04_03460:0.0000021968,AY040520.1:0.0835846388)95.8/100:0.0919212741)91.2/92:0.0463641350)69.5/86:0.0115396575,(HBD_Delta_08_00083:0.0218558423,(((AY137227.1:0.0000027306,KP750625.1:0.0000023713)0/50:0.0000028552,ASV_11:0.0000023319)0/38:0.0000020294,ASV_129:0.0000010065)89.5/100:0.0914993407)92.4/94:0.0499378349)74.5/76:0.0221152442,((HM219747.1:0.0000025656,LC517810.1:0.0254304452)86.4/98:0.0257691046,HM219742.1:0.0000026938)0/78:0.0000027478)93.6/100:0.0901288099,(((HBD_Plankto_01_03814:0.0869651813,HBD_Plankto_03_02439:0.0531692702)33.1/99:0.0287315797,HBD_Plankto_02_01738:0.1310060916)94.3/100:0.0609014062,(HBD_Verruco_01_01379:0.1231915320,(((((KY967816.1:0.0000029579,ASV_139:0.0000021418)91.1/96:0.0307101355,ASV_131:0.0000024506)0/36:0.0000028452,KU248161.1:0.0000025207)73.7/63:0.0630832488,(EDY82020.1:0.0000022675,ZP_05056880.1:0.0000028263)0/93:0.0000022447)96/99:0.1666605144,SES02316.1:0.3698658340)84.7/92:0.0524937892)86.5/92:0.0402299946)95.3/97:0.1057510073)78.6/93:0.0426625810,(ASV_106:0.0232495658,ASV_84:0.0506452234)90.4/100:0.1028042727)6.2/68:0.0233880932,(KY774960:0.1236614145,KY774971:0.2104726822)95.2/100:0.2029731931)92.5/88:0.0782342284,((((HBD_Delta_05_02240:0.0000020489,MH151625.1:0.0718823555)81.8/94:0.0200878833,MH151367.1:0.0000024395)86.2/94:0.0670603877,ASV_7:0.1740452314)93.9/97:0.0913442344,((KP750304.1:0.0000010065,KP750300.1:0.0000021434)83.2/100:0.0245879780,ASV_30:0.0000024421)99.1/100:0.2208715566)0/40:0.0000020236)91/65:0.0464307317,(((HBD_Verruco_02_00263:0.0122839020,((FJ756629.1:0.0315294902,(ASV_158:0.0000022313,ASV_120:0.0221350345)80.2/100:0.0391206230)78.2/100:0.0363900102,ASV_48:0.0433167937)89.4/100:0.0590052314)77.8/100:0.0214248660,GQ499231.1:0.0425948677)95.1/90:0.1034628674,((LC063961.1:0.0000024068,LC063964.1:0.0000027064)94.3/100:0.1579472758,ASV_88:0.3441684359)47/64:0.0538663549)76.8/51:0.0203014627)84.4/84:0.0771074793,(HBD_Verruco_03_02302:0.1216087759,(KU302551.1:0.0000021228,(OK082574.1:0.0000010065,ASV_121:0.0000010065)0/69:0.0000024983)84.5/99:0.0493706586)82/80:0.0662480879)97.8/99:0.2287764458,(CP009286.1:0.2227605305,((JX866512.1:0.1766238782,ASV_140:0.0897674626)59/99:0.0734261587,MH144488.1:0.1472300100)75.9/99:0.1646787507)99.8/100:0.7198695262)99.4/100:0.2987565380,(((((LC063925.1:0.0000010065,EU052532.1:0.0474358338)0/83:0.0000025724,(HM750418.1:0.0666492402,(HM750413.1:0.0400065579,ASV_75:0.0000023387)0/68:0.0000026180)90.4/99:0.0420977188)76.9/99:0.0214782391,KY774954:0.1173525045)88.3/98:0.0461233235,KY774968:0.2521135653)72.7/92:0.0261097063,GAW67117.1:0.1018297998)82.4/93:0.0782437505)82.5/99:0.0587725351)98.6/99:0.1493807138,((((((HBD_Alpha_01_00881:0.0397497941,HBD_Alpha_06_02512:0.1034720180)51.2/94:0.0364792454,(HBD_Alpha_08_00137:0.0650987776,((((((EU978399.1:0.0212378767,(KF662250.1:0.0000021434,(KU218807.1:0.0000020500,(KU234715.1:0.0000010065,ASV_49:0.0000010065)0/85:0.0000021868)86.3/96:0.0213076960)0/87:0.0000020781)72.8/84:0.0210530735,(ASV_98:0.0000010065,(SMX57002.1:0.0000010065,ZP_09471891.1:0.0000010065)0/99:0.0000021019)0/40:0.0000018779)0/69:0.0131530049,(ABQ37822.1:0.0000027252,YP_001241728.1:0.0000023106)0/96:0.0000023090)50.2/87:0.0147758868,(((((((((HM801456.1:0.0000025057,HM801393.1:0.0000010065)0/93:0.0000010250,KU218756.1:0.0000010065)0/99:0.0000021425,KC256770.1:0.0000010065)0/31:0.0210009161,AY223997.1:0.0439515508)0/16:0.0000029659,ASV_85:0.0000010065)0/17:0.0000023403,(((MZ647608.1:0.0000000000,ASV_61:0.0000000000):0.0000000000,ASV_99:0.0000000000):0.0000000000,ASV_90:0.0000000000):0.0000010065)0/48:0.0000026200,SFI18248.1:0.0000022078)0/82:0.0088413640,KYG24972.1:0.0108854421)70.8/92:0.0307580608,(GAJ36869.1:0.0000026385,OPY98520.1:0.0064424576)90.9/100:0.0288866078)88.8/88:0.0290004060)83.9/76:0.0398074317,(BAF87039.1:0.0000010065,YP_001523957.1:0.0000010065)82/100:0.0185536811)81.4/74:0.0295602108,((KT025970.1:0.0000010065,MK408189.1:0.0216613674)0/80:0.0000023487,ASV_79:0.0219139569)91.8/100:0.0733470626)0/69:0.0000028277)90.4/98:0.0559483001)87/96:0.0316820459,HBD_Alpha_04_01963:0.0608013181)90.8/82:0.0474550577,((((CP003153.1:0.0000020693,ASV_91:0.0000024784)0/48:0.0000029982,HQ611595.1:0.0000024235)99/100:0.1319748552,(((HQ630801.1:0.0000027534,(KX520228.1:0.0000021385,ASV_38:0.0000010065)0/75:0.0000022682)0/73:0.0000021120,ASV_159:0.0223719397)96.8/100:0.1099973659,SEQ75899.1:0.0062626959)0/87:0.0051143485)88.7/82:0.0337488841,(ARU30346.1:0.0811147597,OGB41738.1:0.0318775782)96/97:0.0626349946)78.4/74:0.0138665836)89.6/85:0.0538656672,(((HBD_Alpha_02_04686:0.0325989934,(((HBD_Alpha_07_03762:0.0000020984,((HQ455933.1:0.0000010065,ASV_134:0.0000010065)0/35:0.0000029446,HQ455931.1:0.0000010065)0/98:0.0000021685)46.2/99:0.0121608117,ASV_136:0.0000020623)79.3/99:0.0120136026,SFC19033.1:0.0099111331)91.8/100:0.0379777471)93.7/100:0.0402667337,KGB82895.1:0.0143931830)80/96:0.0274588061,((HBD_Delta_03_03925:0.1583985347,(((KF872931.1:0.0000010065,(EU916442.1:0.0000027700,SIS37829.1:0.0000020131)0/42:0.0000025471)48.7/98:0.0555973283,ASV_130:0.0000020578)78.9/94:0.0700862693,((AAA26140.1:0.1895428887,SIO01297.1:0.0843705067)64.5/82:0.0231150563,OJX78519.1:0.1472406768)60.6/89:0.0289926992)92.2/95:0.0415218625)89.1/68:0.0358605973,((AAK26105.1:0.0600396544,(APG86877.1:0.0450329899,KZB02793.1:0.1021874485)93.2/100:0.0628226487)45.9/31:0.0304450550,YP_001770351.1:0.0966569256)71.1/39:0.0160495751)89.1/84:0.0443623513)93.6/99:0.0559207668)99.1/100:0.1910231650,((((((((HBD_Epsilon_01_00939:0.0271177007,((CP182352.1:0.0000010065,CP182356.1:0.0000010065)0/97:0.0000025385,ASV_153:0.0000021417)0/82:0.0063137700)85.7/99:0.0132930570,((ADG91719.1:0.0000027785,YP_003654225.1:0.0000024699)94.7/100:0.0208680159,CUV65475.1:0.0358560684)77.2/97:0.0072578849)83.3/95:0.0125681100,BAK71909.1:0.0070964160)86/95:0.0203126778,((((NZ_OY787454.1:0.0266320343,(CP041165.1:0.0000026056,((ASV_101:0.0000010065,ASV_138:0.0000010065)0/59:0.0000012404,ASV_169:0.0240756704)0/96:0.0000022409)81.4/99:0.0131607763)0/61:0.0131249459,ASV_27:0.0000021512)0/33:0.0000025315,ASV_175:0.0000021121)0/80:0.0000026968,CP043617.1:0.0000026223)78.8/84:0.0078920598)82.4/82:0.0152027629,(CP041403.1:0.0000025520,ASV_86:0.0000020538)86.2/100:0.0465477097)85.6/82:0.0160295100,((MN610539.1:0.0420329513,ASV_41:0.0000023447)0/93:0.0000028329,((AHJ12546.1:0.0000020812,AOO65043.1:0.0000020369)97.7/100:0.0435503836,KHG32864.1:0.0113494523)90.4/100:0.0499374283)0/41:0.0000028963)48.9/55:0.0169873679,(KU899754.1:0.0000029844,KU899766.1:0.0000027813)0/91:0.0000022993)94.8/100:0.1291102883,(OHD94028.1:0.2268431700,OIO16230.1:0.1034531284)92.5/99:0.0848887494)100/100:0.3819917370)85.1/99:0.0798050380)97.4/100:0.1481911134,(ASV_29:0.0463089085,(AIQ65527.1:0.0058480300,AKG36329.1:0.0552645904)91.8/100:0.1280820012)94.9/100:0.1416300897)77.6/99:0.0691434091)87.3/99:0.0617060434,((((((((((((((EU181003.1:0.0000000000,ASV_128:0.0000000000):0.0000000000,ASV_6:0.0000000000):0.0000021176,ASV_113:0.0000010065)0/86:0.0000020954,DQ831859.1:0.0221426805)92.5/100:0.0715852464,KY774959:0.0742360166)76.2/100:0.0233660922,DQ225760.1:0.0000024683)0/94:0.0000024106,(HQ611832.1:0.0000022373,ASV_161:0.0000010065)41.3/100:0.0234018121)90.6/100:0.0487029218,KY774955:0.0458013279)0/94:0.0000024882,KY774958:0.0232713093)83.9/99:0.0231640903,KOP28276.1:0.0000024178)82.7/98:0.0312245555,EKF04399.1:0.0418606905)86.5/98:0.0193161954,OKH13016.1:0.0193108064)75.2/41:0.0063965047,((((AKG22657.1:0.0000010065,KFB84440.1:0.0000010065)100/100:0.1008683022,YP_003722431.1:0.0129499361)99.1/100:0.0686224127,YP_003720733.1:0.0069397300)82.8/99:0.0171974640,OUL34642.1:0.0103996853)93.7/100:0.0324406959)80.5/41:0.0244301553,KIE06733.1:0.1775281154)95.5/99:0.0887834951)97.8/100:0.1381662795,(((CD_UCYN-A1_01144:0.0000025750,((((KC013167.1:0.0030747808,(((((KF546390.1:0.0431730158,(HQ634493.1:0.0000028242,(ASV_71:0.0215258261,ASV_102:0.0212560580)0/81:0.0000023480)0/89:0.0000028007)78.4/98:0.0213002318,ASV_3:0.0218075998)0/96:0.0000024278,KF546412.1:0.0429200938)92.9/99:0.0469653308,ASV_42:0.0000024006)76.9/99:0.0233900347,ASV_174:0.0233620245)90.8/100:0.0476240693)0/16:0.0146480776,KC013156.1:0.0136518615)0/36:0.0000028405,HQ630786.1:0.0000010065)0/37:0.0129091737,((LC572004.1:0.0000000000,ASV_150:0.0000000000):0.0000000000,ASV_80:0.0000000000):0.0000010065)0/93:0.0000021283)99/100:0.1788755916,(EHC22018.1:0.0000029643,ZP_08974865.1:0.0000020282)84.3/100:0.0503148151)56.1/99:0.0506202072,(KF151446.1:0.0000026908,(KF151448.1:0.0000010065,ASV_105:0.0000028102)0/56:0.0000026294)89.4/100:0.1066291646)93.4/100:0.1254542429)95.3/100:0.1031106687,(ADN15612.1:0.0000027327,YP_003888887.1:0.0000022391)90.2/100:0.0590089686)94.7/100:0.0782945243,(ACV00712.1:0.0000021708,YP_003137547.1:0.0000029893)80.5/100:0.0297439505)94.7/100:0.0964609932,((HQ456119.1:0.0000010065,HQ456002.1:0.0350796086)0/52:0.0000025459,ASV_64:0.0000022106)73.8/100:0.0344305346)73.9/100:0.0195941394,KY774964:0.0237403659)0/98:0.0000020969,CCQ50988.1:0.0000020935):0.0000010065,CCQ63770.1:0.0000000000);
