# Supplementary material for: Diverse community of rhizobia-diatom symbioses fixes nitrogen in the South Pacific gyre
Source: ISME Commun. 2025 Nov 12;5(1):ycaf207. doi: 10.1093/ismeco/ycaf207 (PMC12667272; doi:10.1093/ismeco/ycaf207)
Supplement: SupplDataFile5_qPCR_mismatch_table_ycaf207 [file suppldatafile5_qpcr_mismatch_table_ycaf207.xlsx]

## Sheet: Sheet 1
Mismatches of ASV to primers and probes	Gamma3_NIFH_FORWARD	Gamma3_NIFH_reverse	Gamma3_NIFH_probe	GammaA_NIFH_FORWARD	GammaA_NIFH_reverse	GammaA_NIFH_probe	ETSP2_nifH_forward	ETSP2_nifH_reverse	ETSP2_nifH_probe
T_profundi_00204 Nitrogenase iron protein 1 897 bp	4	3	3	5	4	2	2	4	3
T_diatomicola_01106 Nitrogenase iron protein 1 894 bp	4	1	5	0	1	0	3	6	2
AB679086_Gamma_F	5	3	2	7	7	4	3	5	3
AY706889_Gamma_A	4	0	5	1	0	0	3	4	3
AY896371_Gamma_A	4	0	5	0	0	0	3	5	3
AY896456_Gamma_E	2	3	3	5	4	2	3	4	3
HM210393_Gamma_3	0	0	0	4	4	2	3	3	1
HM210395	4	0	4	4	2	1	3	4	2
HM210397_Gamma_3	0	0	0	4	13	2	3	3	1
HQ456037_Gamma_D	4	3	3	5	4	2	2	4	3
HQ611810_Gamma_B	4	1	5	1	1	0	3	5	3
HQ611853	4	3	0	5	1	2	2	3	3
KF151483	6	3	0	5	4	2	0	0	0
KF151730	6	3	0	5	4	2	0	0	0
KF151762_Gamma_C	4	0	4	4	1	0	3	4	2
KF151819_Gamma_ETSP2	3	3	0	5	4	2	0	0	0
KF151828	3	2	0	4	4	2	0	0	2
KF151834	3	3	0	5	4	2	0	0	0
KY968005	0	3	3	5	4	3	6	3	2
KF151828.1 | Uncultured marine bacterium clone ETSPcDNA_44943A69 dinitrogenase reductase (nifH) gene, partial cds [uncultured marine bacterium]	3	2	0	4	4	2	0	0	2
KF151824.1 | Uncultured marine bacterium clone ETSPcDNA_44943A55 dinitrogenase reductase (nifH) gene, partial cds [uncultured marine bacterium]	3	2	0	4	4	2	0	1	2
LC572016.1 | Uncultured marine bacterium ut-041OTU00025 nifH gene for dinitrogenase reductase, partial cds [uncultured marine bacterium]	6	2	0	5	4	2	0	0	0
KF151483.1 | Uncultured marine bacterium clone ETSP_DNA_43598A1 dinitrogenase reductase (nifH) gene, partial cds [uncultured marine bacterium]	6	3	0	5	4	2	0	0	0
LC572012.1 | Uncultured marine bacterium ut-041OTU00021 nifH gene for dinitrogenase reductase, partial cds [uncultured marine bacterium]	4	0	4	4	2	0	3	4	2
KF546460.1 | Uncultured marine bacterium clone FEEP0147 NifH (nifH) gene, partial cds [uncultured marine bacterium]	4	0	4	3	2	0	3	4	2
HQ611855.1 | Uncultured bacterium clone 46425A7 dinitrogenase reductase (nifH) mRNA, partial cds [uncultured bacterium]	4	3	0	5	2	2	2	3	3
HQ611931.1 | Uncultured bacterium clone 46428A16 dinitrogenase reductase (nifH) mRNA, partial cds [uncultured bacterium]	4	3	1	5	2	2	2	3	3
HM210395.1 | Uncultured bacterium clone HH1891 NifH (nifH) mRNA, partial cds [uncultured bacterium]	4	0	4	4	2	1	3	4	2
HQ611853.1 | Uncultured bacterium clone 46425A5 dinitrogenase reductase (nifH) mRNA, partial cds [uncultured bacterium]	4	3	0	5	1	2	2	3	3
KF151479.1 | Uncultured marine bacterium clone ETSP_DNA_43132A44 dinitrogenase reductase (nifH) gene, partial cds [uncultured marine bacterium]	4	3	1	5	4	2	3	3	1
KF151756.1 | Uncultured marine bacterium clone ETSP2_50332A75 dinitrogenase reductase (nifH) gene, partial cds [uncultured marine bacterium]	5	3	1	6	5	2	2	3	0
HQ611786.1 | Uncultured bacterium clone 46422A7 dinitrogenase reductase (nifH) mRNA, partial cds [uncultured bacterium]	0	3	3	5	4	3	5	3	2
KY968005.1 | Uncultured bacterium clone cDNA-BB2-0M-F1 dinitrogenase reductase (nifH) mRNA, partial cds [uncultured bacterium]	0	3	3	5	4	3	6	3	2
KF151762.1 | Uncultured marine bacterium clone ETSP2_50358A18 dinitrogenase reductase (nifH) gene, partial cds [uncultured marine bacterium]	4	0	4	4	1	0	3	4	2
HQ611473.1 | Uncultured bacterium clone 46405A8 dinitrogenase reductase (nifH) mRNA, partial cds [uncultured bacterium]	0	1	0	4	5	2	3	4	1
HQ611765.1 | Uncultured bacterium clone 46421A3 dinitrogenase reductase (nifH) mRNA, partial cds [uncultured bacterium]	0	1	0	4	6	2	3	4	1
MH144495.1 | Uncultured Gammaproteobacteria bacterium clone 2-34 nitrogenase iron protein NifH (nifH) gene, partial cds [uncultured Gammaproteobacteria bacterium]	4	0	5	0	0	0	3	4	3
HQ455968.1 | Uncultured marine bacterium clone A11-0M-14 dinitrogenase reductase (nifH) gene, partial cds [uncultured marine bacterium]	4	0	5	1	0	0	3	4	3
MH939039.1 | Uncultured marine bacterium clone WP_2_100 dinitrogenase reductase (nifH) gene, partial cds [uncultured marine bacterium]	4	4	5	6	5	3	3	4	2
HQ611747.1 | Uncultured bacterium clone 46420A7 dinitrogenase reductase (nifH) mRNA, partial cds [uncultured bacterium]	0	2	1	4	5	2	3	2	1
HQ611637.1 | Uncultured bacterium clone 46415A1 dinitrogenase reductase (nifH) mRNA, partial cds [uncultured bacterium]	0	2	1	4	5	2	3	2	1
AB928289.1 | Uncultured marine bacterium nifH gene for nitrogenase reductase, partial cds, clone: FOL_nifH_KH09-5_10_2 [uncultured marine bacterium]	3	2	0	5	4	2	1	0	0
KM012899.1 | Uncultured bacterium clone M1511A01 dinitrogenase reductase (nifH) gene, partial cds [uncultured bacterium]	5	3	3	7	7	4	5	5	2
KM012900.1 | Uncultured bacterium clone M1511A05 dinitrogenase reductase (nifH) gene, partial cds [uncultured bacterium]	5	3	3	7	7	5	5	5	2
HQ611910.1 | Uncultured bacterium clone 46427A19 dinitrogenase reductase (nifH) mRNA, partial cds [uncultured bacterium]	0	1	0	4	6	2	3	4	1
HQ456047.1 | Uncultured marine bacterium clone A5-50M-31 dinitrogenase reductase (nifH) gene, partial cds [uncultured marine bacterium]	5	3	3	7	7	4	4	5	4
AB679086.1 | Uncultured bacterium nifH gene for dinitrogenase reductase, partial cds, clone: 886T4_15m_1 [uncultured bacterium]	5	3	2	7	7	4	3	5	3
KF151817.1 | Uncultured marine bacterium clone ETSPcDNA_44943A37 dinitrogenase reductase (nifH) gene, partial cds [uncultured marine bacterium]	6	2	0	5	4	2	0	0	0
HQ611911.1 | Uncultured bacterium clone 46427A20 dinitrogenase reductase (nifH) mRNA, partial cds [uncultured bacterium]	4	3	2	4	5	2	1	2	2
KF151731.1 | Uncultured marine bacterium clone ETSP2_50331A79 dinitrogenase reductase (nifH) gene, partial cds [uncultured marine bacterium]	6	3	0	5	4	2	0	1	0
MH144504.1 | Uncultured Gammaproteobacteria bacterium clone 2-43 nitrogenase iron protein NifH (nifH) gene, partial cds [uncultured Gammaproteobacteria bacterium]	5	4	5	5	8	3	3	3	3
HQ634489.1 | Uncultured marine bacterium clone 221_28 dinitrogenase reductase (nifH) gene, partial cds [uncultured marine bacterium]	4	4	6	5	8	3	3	3	3
EF568515.1 | Uncultured microorganism clone H05_DNA_E10 dinitrogenase reductase (nifH) gene, partial cds [uncultured microorganism]	4	0	5	0	0	0	3	5	3
HQ456043.1 | Uncultured marine bacterium clone A5-50M-24 dinitrogenase reductase (nifH) gene, partial cds [uncultured marine bacterium]	5	3	3	7	8	4	4	5	3
HQ611837.1 | Uncultured bacterium clone 46424A9 dinitrogenase reductase (nifH) mRNA, partial cds [uncultured bacterium]	5	3	3	7	5	4	4	5	3
KF151485.1 | Uncultured marine bacterium clone ETSP_DNA_43598A12 dinitrogenase reductase (nifH) gene, partial cds [uncultured marine bacterium]	3	3	0	5	4	2	0	0	0
KF151490.1 | Uncultured marine bacterium clone ETSP_DNA_43598A3 dinitrogenase reductase (nifH) gene, partial cds [uncultured marine bacterium]	3	3	0	5	4	2	0	0	0
KY774962.1 | Uncultured marine bacterium clone OTU10 nifH gene, partial cds [uncultured marine bacterium]	0	0	0	4	5	2	3	3	1
ASV_162	3	2	0	4	4	3	0	0	2
ASV_56	3	2	0	5	4	2	0	0	2
ASV_2	6	2	0	5	4	2	0	0	0
ASV_147	4	0	4	3	2	0	3	4	2
ASV_148	4	0	4	3	2	0	3	4	2
ASV_15	4	3	1	5	3	2	2	3	3
ASV_70	4	0	4	4	2	0	3	4	2
ASV_47	4	3	1	4	2	0	3	6	3
ASV_108	4	3	1	5	4	2	3	3	1
ASV_14	1	3	3	5	4	3	5	3	3
ASV_92	4	0	4	4	14	0	3	4	2
ASV_141	6	0	4	4	2	1	0	4	2
ASV_21	1	1	0	4	5	2	3	4	1
ASV_19	4	0	5	0	0	0	3	4	3
ASV_1	4	0	4	3	9	0	3	4	2
ASV_137	1	0	0	4	2	0	3	4	2
ASV_132	3	2	0	4	4	2	0	0	2
ASV_155	3	0	0	4	2	0	0	4	2
ASV_8	4	0	0	3	2	0	4	4	2
ASV_16	4	1	4	4	9	2	3	3	2
ASV_74	4	1	4	4	9	2	3	3	2
ASV_94	4	0	4	7	6	4	3	5	2
ASV_18	0	2	1	4	5	2	3	2	1
ASV_33	7	2	0	5	4	2	0	0	0
ASV_46	3	2	0	4	5	2	0	1	2
ASV_52	4	2	4	4	5	2	3	2	2
ASV_34	3	2	0	4	5	2	0	2	2
ASV_109	4	2	4	4	5	2	3	2	2
ASV_51	7	2	0	5	5	2	0	0	1
ASV_125	0	0	5	3	2	0	3	4	2
ASV_35	4	0	4	4	5	2	3	4	3
ASV_167	4	4	4	7	6	2	3	5	5
ASV_68	4	4	4	7	6	2	3	5	6
ASV_81	4	0	4	3	2	0	3	4	2
ASV_114	4	3	1	4	2	0	4	3	1
ASV_28	3	0	4	4	3	0	0	4	2
ASV_10	3	0	1	4	2	0	0	4	2
ASV_126	4	0	2	3	2	0	3	4	2
ASV_55	4	2	0	4	4	2	2	0	2
ASV_143	4	0	4	3	2	0	3	4	2
ASV_82	3	2	0	4	3	2	0	0	2
ASV_31	4	1	4	3	4	2	3	4	2
ASV_118	3	3	0	5	3	2	0	3	1
ASV_63	3	3	0	5	5	2	0	3	2
ASV_135	4	2	1	4	2	0	3	5	1
ASV_165	4	3	1	4	2	0	2	3	3
ASV_133	3	2	0	4	4	3	0	4	3
ASV_58	4	3	1	5	3	2	0	3	3
ASV_23	3	2	1	5	2	2	3	3	1
ASV_164	5	3	3	7	6	4	5	5	2
ASV_26	3	2	0	3	2	0	0	0	2
ASV_22	4	0	4	3	2	0	3	4	2
ASV_170	0	2	0	4	5	2	3	2	1
ASV_5	4	0	4	3	3	0	3	4	2
ASV_78	1	2	0	5	4	2	4	4	2
ASV_65	5	3	3	7	6	4	4	5	2
ASV_32	4	2	0	5	5	2	3	0	0
ASV_104	1	1	0	4	5	2	3	4	1
ASV_97	1	1	1	5	4	2	3	4	1
ASV_144	4	1	4	5	4	2	3	0	3
ASV_171	4	3	2	5	4	2	2	3	2
ASV_149	6	2	0	5	4	2	0	0	1
ASV_151	4	0	4	3	3	0	2	4	2
ASV_25	4	3	4	5	4	2	3	3	2
ASV_154	4	3	1	4	2	1	3	3	1
ASV_60	5	0	1	3	2	0	3	4	1
ASV_146	4	0	3	3	2	1	2	4	2
ASV_100	4	0	4	3	2	0	3	4	2
ASV_12	4	0	4	3	2	0	3	4	2
ASV_168	4	3	1	4	2	0	3	3	1
ASV_117	5	3	3	7	6	4	3	5	2
ASV_4	5	3	3	7	6	4	3	5	2
ASV_142	4	0	4	4	2	0	3	4	2
ASV_24	5	3	3	7	6	4	5	5	2
ASV_163	4	3	1	5	4	2	3	3	1
ASV_83	6	3	0	5	4	2	0	0	0
ASV_50	6	2	0	5	4	3	0	0	0
ASV_59	6	2	0	5	4	2	0	0	0
ASV_96	4	0	5	0	0	0	3	4	3
ASV_173	4	0	5	0	0	0	3	4	3
ASV_166	4	0	4	6	8	3	3	4	2
ASV_69	4	4	4	6	8	3	3	3	3
ASV_119	4	0	5	3	2	0	3	4	3
ASV_77	4	3	4	5	4	2	3	1	1
ASV_93	5	0	1	3	2	0	3	5	1
ASV_40	4	3	1	5	4	2	3	3	2
ASV_110	5	3	1	5	5	2	2	3	0
ASV_62	3	2	0	5	4	2	2	3	0
ASV_44	5	3	3	8	6	4	4	6	2
ASV_122	3	3	0	5	4	2	0	0	0
ASV_20	5	2	1	4	2	0	2	4	0
ASV_172	3	0	4	4	2	0	3	4	2
ASV_89	4	0	4	4	3	0	3	4	2
ASV_76	3	2	1	5	3	2	2	3	1
ASV_36	4	0	4	4	2	0	3	4	2
ASV_124	4	0	4	4	2	0	3	4	3
ASV_53	5	3	3	7	6	4	5	5	2
ASV_107	4	0	4	3	8	3	3	4	2
ASV_95	4	0	4	3	8	1	3	4	3
ASV_72	4	3	1	5	4	2	2	0	3
ASV_112	4	2	0	5	4	2	2	0	0
