# Supplementary material for: Diverse community of rhizobia-diatom symbioses fixes nitrogen in the South Pacific gyre
Source: ISME Commun. 2025 Nov 12;5(1):ycaf207. doi: 10.1093/ismeco/ycaf207 (PMC12667272; doi:10.1093/ismeco/ycaf207)
Supplement: SupplDataFile6_T_profundi_16S_ycaf207 [file suppldatafile6_t_profundi_16s_ycaf207.zip › SupplDataFile6_T_profundi_16S_ycaf207.fasta]

>T_profundi_16S_rRNA::NODE_1_length_839261_cov_2.558942:478491-479943(+)
CTTGAGAGTTTGATCCTGGCTCAGAACGAACGCTGGCGGCAGGCTTAACACATGCAAGTCGAACGATCTTCGGATAGTGGCAGACGGGTGAGTAACGCGTGGGAACCTTCCCTATGGTACGGAATAGCTCCGGGAAACTGGAATTAATACCGTATAAGCCCTGAGGGGGAAAGATTTATTGCCATAGGATGGGCCCGCGTTGGATTAGCTTGTTGGTGTGGTAACGGCTCACCAAGGCTCCGATCCATAGCTGGTCTTAGAGGATGATCAGCCACACTGGGACTGAGACACGGCCCAGACTCCTACGGGAGGCAGCAGTGGGGAATATTGGACAATGGGCGCAAGCCTGATCCAGCCATGCCGCGTGAGTGATGAAGGCCTTAGGGTTGTAAAGCTCTTTTGGCGGGGACGATAATGACGGTACCCGCAGAATAAGCCCCGGCTAACTTCGTGCCAGCAGCCGCGGTAATACGAAGGGGGCTAGCGTTGTTCGGAATTACTGGGCGTAAAGCGCGCGTAGGCGGGCTTGTCAGTTGGGGGTGAAATCCCGAGGCTCAACCTCGGAACTGCCTTCAATACTGCTAGTCTTGAGTCCGAGAGAGGTGAGTGGAATTCCTAGTGTAGAGGTGAAATTCGTAGATATTAGGAAGAACACCAGTGGCGAAGGCGACTCACTGGATCGGTACTGACGCTGAGGTGCGAAAGCGTGGGGAGCAAACAGGATTAGATACCCTGGTAGTCCACGCTGTAAACGATGAATGCTAGCTGTTGGAAAGCTTGCTTTTCGGTGGCGCAGCTAACGCATTAAGCATTCCGCCTGGGGAGTACGGCCGCAAGGTTAAAACTCAAAGGAATTGACGGGGGCCCGCACAAGCGGTGGAGCATGTGGTTTAATTCGAAGCAACGCGAAGAACCTTACCAGCTCTTGACATTTGGTGCTACACTCAGAGATGAGTGGTTCCTTCGGGACGCCAGGACAGGTGCTGCATGGCTGTCGTCAGCTCGTGTCGTGAGATGTTGGGTTAAGTCCCGCAACGAGCGCAACCCTCGCTGCTAGTTGCCAGCATTAAGTTGGGCACTCTAGTGGGACTGCCGGTGATAAGCCGGAGGAAGGTGGGGATGACGTCAAGTCATCATGGCCCTTACGAGCTGGGCTACACACGTGCTACAATGGCGGTGACAATGGGATAATCCCTAAAAACCGTCTCAGTTCGGATTGCTCTCTGCAACTCGAGAGCATGAAGTTGGAATCGCTAGTAATCGTGGATCAGCATGCCACGGTGAATACGTTCCCGGGCCTTGTACACACCGCCCGTCACACCATGGGAGTTGGTTTTACCCGAAGACTGTGCGCTAACCGCGAGGGGGCAGCAGGCCACGGTAAGGTCAGCGACTGGGGTGAAGTCGTAACAAGGTAGCCGTAGGGGAACCTGCGGCTGGATCACCTCCTTT
